# Supplementary material for: Rapid Identification of Cell-Specific, Internalizing RNA Aptamers with Bioinformatics Analyses of a Cell-Based Aptamer Selection
Source: PLoS One. 2012 Sep 4;7(9):e43836. doi: 10.1371/journal.pone.0043836 (PMC3433472; doi:10.1371/journal.pone.0043836)
Supplement: Database S1 — Comma separated values (.CSV) database includes all unique selected sequences (2,312). Column label identifiers after importing into excel: A (#) = identification number. B (Representatives) = selected RNA aptamer representatives (X). C (HTS read variable region) = variable region identified by HTS. D (Length) = nucleotide length of the variable region. E (1) = number of reads in round 1. F (3) = number of reads in round 3. G (5) = number of reads in round 5. H (6) = number of reads in round 6. I (7) = number of reads in round 7. J (8) = number of reads in round 8. K (Total) = total number of reads in rounds 1–8. L (Rounds) = number of rounds. M (RNA) = RNA aptamer sequence (variable region with 5′ and 3′ constant regions). N (Structure) = predicted secondary structure of the RNA aptamer sequence. O (Sequence) = sequence family. P (Structure) = structure family. (CSV) [file pone.0043836.s008.csv]

#	Representatives	HTS read variable region	Length	1	3	5	6	7	8	Total	Rounds	RNA	Structure	Sequence	Structure
>0001	X	TCCTGTCGTCTGTTCGTCCC	20	674	33359	242366	269733	206010	165799	917941	6	GGGAGGACGAUGCGGUCCUGUCGUCUGUUCGUCCCCAGACGACUCGCCCGA	((((((((......)))))((((((((........))))))))...)))..	I	A
>0002	X	GTCCTGTCGTCTGTTCGTCCC	21	0	23	723	3084	5903	19647	29380	5	GGGAGGACGAUGCGGGUCCUGUCGUCUGUUCGUCCCCAGACGACUCGCCCGA	((((((((.......)))))((((((((........))))))))...)))..	I	A
>0003	X	CCCTGTCGTCTGTTCGTCCC	20	2	92	1472	4455	6523	7066	19610	6	GGGAGGACGAUGCGGCCCUGUCGUCUGUUCGUCCCCAGACGACUCGCCCGA	............(((....((((((((........))))))))....))).	I	B
>0004	X	TCCTGGCTTGTCGTTGTCCC	20	38	3007	8161	1874	886	121	14087	6	GGGAGGACGAUGCGGUCCUGGCUUGUCGUUGUCCCCAGACGACUCGCCCGA	...(((((......)))))(((..(((((((....)).)))))..)))...	VII	E
>0005	X	TCTTGTCGTCTGTTCGTCCC	20	2	94	1126	2734	2664	5297	11917	6	GGGAGGACGAUGCGGUCUUGUCGUCUGUUCGUCCCCAGACGACUCGCCCGA	(((..(((......)))..((((((((........))))))))...)))..	I	A
>0006	X	TTTGGGGTTTTCCCGTGCCC	20	1114	5826	2663	231	78	9	9921	6	GGGAGGACGAUGCGGUUUGGGGUUUUCCCGUGCCCCAGACGACUCGCCCGA	(((....(((..((...(((((..........)))))..))..))))))..	VIII	G
>0007		TCCTGTCGTCTGTTCGTTCC	20	6	184	1609	1383	1914	451	5547	6	GGGAGGACGAUGCGGUCCUGUCGUCUGUUCGUUCCCAGACGACUCGCCCGA	((((((((......)))))((((((((........))))))))...)))..	I	A
>0008	X	GCGTTTCCTCTGTTCGTCCC	20	0	10	211	720	1101	3030	5072	5	GGGAGGACGAUGCGGGCGUUUCCUCUGUUCGUCCCCAGACGACUCGCCCGA	............((((((..((.((((........)))).))..)))))).	IV	B
>0009	X	CGTTTCCTCTGGTTCGTCCC	20	0	17	321	898	1126	2461	4823	5	GGGAGGACGAUGCGGCGUUUCCUCUGGUUCGUCCCCAGACGACUCGCCCGA	.............((((..((.(((((.......))))).))..))))...	IV	C
>0010		TCCTGTCGTCTGTTCGTTTC	20	2	152	1361	1184	1614	227	4540	6	GGGAGGACGAUGCGGUCCUGUCGUCUGUUCGUUUCCAGACGACUCGCCCGA	((((((((......)))))((((((((........))))))))...)))..	I	A
>0011	X	TCCTGTCGTCTGTTCGTCC	19	11	1317	1174	656	352	254	3764	6	GGGAGGACGAUGCGGUCCUGUCGUCUGUUCGUCCCAGACGACUCGCCCGA	((((((((......)))))((((((((.......))))))))...)))..	I	A
>0012		TCCTGTCGTCTGCTCGTCCC	20	0	131	1026	1044	775	401	3377	5	GGGAGGACGAUGCGGUCCUGUCGUCUGCUCGUCCCCAGACGACUCGCCCGA	((((((((......)))))((((((((........))))))))...)))..	I	A
>0013	X	TGAGTCGTTCCCTTCGTCCC	20	0	8	176	394	775	1605	2958	5	GGGAGGACGAUGCGGUGAGUCGUUCCCUUCGUCCCCAGACGACUCGCCCGA	.((.((((((...((.((.....)))).))))))))...............	II	F
>0014	X	GCCTTTCGTTCTGACCTCCC	20	0	4	60	214	508	1894	2680	5	GGGAGGACGAUGCGGGCCUUUCGUUCUGACCUCCCCAGACGACUCGCCCGA	............(((((...((((.(((.......)))))))...))))).	V	B
>0015	X	TGCTGTCGTCTGTTCGTCCC	20	1	24	246	515	450	831	2067	6	GGGAGGACGAUGCGGUGCUGUCGUCUGUUCGUCCCCAGACGACUCGCCCGA	............(((.((.((((((((........))))))))..))))).	I	B
>0016		TCCTGTCGTCTGTTTGTCCC	20	7	95	514	556	481	293	1946	6	GGGAGGACGAUGCGGUCCUGUCGUCUGUUUGUCCCCAGACGACUCGCCCGA	((((((((......)))))((((((((........))))))))...)))..	I	A
>0017	X	TCCCGTCGTCTGTTCGTCCC	20	2	80	493	525	421	261	1782	6	GGGAGGACGAUGCGGUCCCGUCGUCUGUUCGUCCCCAGACGACUCGCCCGA	(((.((((......)))).((((((((........))))))))...)))..	I	A
>0018		TCCTGTCGTCTGTTCCTCCC	20	3	72	430	443	445	344	1737	6	GGGAGGACGAUGCGGUCCUGUCGUCUGUUCCUCCCCAGACGACUCGCCCGA	((((((((......)))))((((((((........))))))))...)))..	I	A
>0019	X	CCTGTCGTCTGTTCGTCCC	19	1	8	202	328	394	750	1683	6	GGGAGGACGAUGCGGCCUGUCGUCUGUUCGUCCCCAGACGACUCGCCCGA	.............(((..((((((((........))))))))..)))...	I	C
>0020		TCCTGTCGTCTGTCCGTCCC	20	0	58	439	445	450	244	1636	5	GGGAGGACGAUGCGGUCCUGUCGUCUGUCCGUCCCCAGACGACUCGCCCGA	((((((((......)))))((((((((........))))))))...)))..	I	A
>0021	X	TTTGGGGTTTTTCCCGTGCCC	21	179	955	381	33	5	1	1554	6	GGGAGGACGAUGCGGUUUGGGGUUUUUCCCGUGCCCCAGACGACUCGCCCGA	(((....(((..((...(((((...........)))))..))..))))))..	VIII	G
>0022		GCTTGTCTTCTGTTCGTCCC	20	0	9	104	323	346	767	1549	5	GGGAGGACGAUGCGGGCUUGUCUUCUGUUCGUCCCCAGACGACUCGCCCGA	............(((((..(((.((((........)))).)))..))))).	I	B
>0023	X	TCTGTGTGGGATGTGGCCC	19	80	1334	114	7	9	0	1544	5	GGGAGGACGAUGCGGUCUGUGUGGGAUGUGGCCCCAGACGACUCGCCCGA	.......((..((((((.((.((((.......)))).))))).))).)).	X	D
>0024		TCCTGTCGTCTGTTCGCCCC	20	2	74	420	415	328	252	1491	6	GGGAGGACGAUGCGGUCCUGUCGUCUGUUCGCCCCCAGACGACUCGCCCGA	((((((((......)))))((((((((........))))))))...)))..	I	A
>0025		TCCTGTCGTCTGTCGTCCC	19	1	51	414	396	408	188	1458	6	GGGAGGACGAUGCGGUCCUGUCGUCUGUCGUCCCCAGACGACUCGCCCGA	((((((((......)))))((((((((.......))))))))...)))..	I	A
>0026	X	TCCTGTCGTCTCTTCGTCCC	20	3	54	367	347	463	167	1401	6	GGGAGGACGAUGCGGUCCUGUCGUCUCUUCGUCCCCAGACGACUCGCCCGA	((((((((......)))))(((((((..........)))))))...)))..	I	A
>0027	X	TCTCAGTAGTGGGCCTGCTG	20	11	266	716	291	84	8	1376	6	GGGAGGACGAUGCGGUCUCAGUAGUGGGCCUGCUGCAGACGACUCGCCCGA	(((....(((..((.((((((.((.....)).))).)))))..))))))..	XIII	G
>0028	X	TCCTGTCGCCTGTTCGTCCC	20	0	76	348	354	323	213	1314	5	GGGAGGACGAUGCGGUCCUGUCGCCUGUUCGUCCCCAGACGACUCGCCCGA	((((((((......)))))((((.(((........))).))))...)))..	I	A
>0029	X	TCTGTTGTGCTTGATATGCCC	21	339	772	51	2	8	0	1172	5	GGGAGGACGAUGCGGUCUGUUGUGCUUGAUAUGCCCCAGACGACUCGCCCGA	(((....(((..((.((((....((.......))..))))))..))))))..	XI	G
>0030		TCCTGTCGTCTTTTCGTCCC	20	0	93	336	324	257	145	1155	5	GGGAGGACGAUGCGGUCCUGUCGUCUUUUCGUCCCCAGACGACUCGCCCGA	((((((((......)))))(((((((..........)))))))...)))..	I	A
>0031		TCCTGCCGTCTGTTCGTCCC	20	1	42	294	328	289	189	1143	6	GGGAGGACGAUGCGGUCCUGCCGUCUGUUCGUCCCCAGACGACUCGCCCGA	((.(((((......))))).))(((((........)))))...........	I	none
>0032		TCCTGTCGTCTGTTCGTCTC	20	0	52	305	359	198	200	1114	5	GGGAGGACGAUGCGGUCCUGUCGUCUGUUCGUCUCCAGACGACUCGCCCGA	((((((((......)))))((((((((........))))))))...)))..	I	A
>0033		TCCTGTCGTCTGTTCGTACC	20	1	42	265	362	224	188	1082	6	GGGAGGACGAUGCGGUCCUGUCGUCUGUUCGUACCCAGACGACUCGCCCGA	((((((((......)))))((((((((........))))))))...)))..	I	A
>0034		TCCTGTCGTCTGTTCATCCC	20	0	46	291	301	220	185	1043	5	GGGAGGACGAUGCGGUCCUGUCGUCUGUUCAUCCCCAGACGACUCGCCCGA	((((((((......)))))((((((((........))))))))...)))..	I	A
>0035	X	TCCTGTCGTCCGTTCGTCCC	20	1	40	247	291	231	168	978	6	GGGAGGACGAUGCGGUCCUGUCGUCCGUUCGUCCCCAGACGACUCGCCCGA	((((((((......)))))((((((............))))))...)))..	I	A
>0036	X	GCCTTCTCGTCTGTTGTCCC	20	0	14	172	275	193	303	957	5	GGGAGGACGAUGCGGGCCUUCUCGUCUGUUGUCCCCAGACGACUCGCCCGA	............(((((....(((((((.......)))))))...))))).	I	B
>0037		TCCTGTTGTCTGTTCGTCCC	20	3	51	245	230	248	140	917	6	GGGAGGACGAUGCGGUCCUGUUGUCUGUUCGUCCCCAGACGACUCGCCCGA	((((((((......)))))((.(((((........))))).))...)))..	I	A
>0038		TCCTGTCGTCTGTTCTTCCC	20	2	76	254	236	181	139	888	6	GGGAGGACGAUGCGGUCCUGUCGUCUGUUCUUCCCCAGACGACUCGCCCGA	((((((((......)))))((((((((........))))))))...)))..	I	A
>0039		TCCTGTCGTCTATTCGTCCC	20	1	57	185	252	216	131	842	6	GGGAGGACGAUGCGGUCCUGUCGUCUAUUCGUCCCCAGACGACUCGCCCGA	((((((((......)))))(((((((..........)))))))...)))..	I	A
>0040		TCCTGTCGTCTGTTGTCCC	19	3	46	204	214	219	132	818	6	GGGAGGACGAUGCGGUCCUGUCGUCUGUUGUCCCCAGACGACUCGCCCGA	((((((((......)))))((((((((.......))))))))...)))..	I	A
>0041	X	TGACTCGTCTGTTTCGTCCC	20	0	0	39	97	177	492	805	4	GGGAGGACGAUGCGGUGACUCGUCUGUUUCGUCCCCAGACGACUCGCCCGA	............(((.((.(((((((.........))))))).))..))).	VI	B
>0042		TCCTGTCGTCTGTTCGTCCT	20	3	24	193	222	195	139	776	6	GGGAGGACGAUGCGGUCCUGUCGUCUGUUCGUCCUCAGACGACUCGCCCGA	((((((((......)))))((((((((........))))))))...)))..	I	A
>0043		TCCTGTCGTTTGTTCGTCCC	20	2	38	197	192	200	104	733	6	GGGAGGACGAUGCGGUCCUGUCGUUUGUUCGUCCCCAGACGACUCGCCCGA	((((((((......)))))(((((.((........)).)))))...)))..	I	A
>0044		TCCTGTCGTCTGTTCGTCCA	20	0	30	157	211	141	113	652	5	GGGAGGACGAUGCGGUCCUGUCGUCUGUUCGUCCACAGACGACUCGCCCGA	((((((((......)))))(((((((((......)))))))))...)))..	I	A
>0045		TCCTGTCATCTGTTCGTCCC	20	1	30	150	179	160	118	638	6	GGGAGGACGAUGCGGUCCUGUCAUCUGUUCGUCCCCAGACGACUCGCCCGA	((((((((......)))))(((.((((........)))).)))...)))..	I	A
>0046		TCCTGTCGTCTGTTAGTCCC	20	0	26	149	211	133	103	622	5	GGGAGGACGAUGCGGUCCUGUCGUCUGUUAGUCCCCAGACGACUCGCCCGA	((((((((......)))))((((((((........))))))))...)))..	I	A
>0047		TCCTATCGTCTGTTCGTCCC	20	4	31	158	183	127	110	613	6	GGGAGGACGAUGCGGUCCUAUCGUCUGUUCGUCCCCAGACGACUCGCCCGA	((((((((......))))).(((((((........)))))))....)))..	I	A
>0048		TCCTGTCGTCTGTCTGTCCC	20	1	26	188	151	198	45	609	6	GGGAGGACGAUGCGGUCCUGUCGUCUGUCUGUCCCCAGACGACUCGCCCGA	((((((((......)))))((((((((........))))))))...)))..	I	A
>0049		TCCTGTCGTCTGTTCGTTC	19	0	28	185	140	198	34	585	5	GGGAGGACGAUGCGGUCCUGUCGUCUGUUCGUUCCAGACGACUCGCCCGA	((((((((......)))))((((((((.......))))))))...)))..	I	A
>0050		TTCTGTCGTCTGTTCGTCCC	20	1	19	162	163	94	105	544	6	GGGAGGACGAUGCGGUUCUGUCGUCUGUUCGUCCCCAGACGACUCGCCCGA	............(((....((((((((........))))))))....))).	I	B
>0051	X	TGTCGTAGTCTATCCGCCCG	20	0	0	16	41	165	321	543	4	GGGAGGACGAUGCGGUGUCGUAGUCUAUCCGCCCGCAGACGACUCGCCCGA	(((((..((.(((((...((.........)).)))))..)).))).))...	none	H
>0052		TCCTGTCGTCTGATCGTCCC	20	0	24	135	163	125	95	542	5	GGGAGGACGAUGCGGUCCUGUCGUCUGAUCGUCCCCAGACGACUCGCCCGA	((((((((......)))))((((((((........))))))))...)))..	I	A
>0053	X	CGACTCCTCTGTTCCCTCCC	20	0	0	25	106	187	222	540	4	GGGAGGACGAUGCGGCGACUCCUCUGUUCCCUCCCCAGACGACUCGCCCGA	.............(((((.((.((((.........)))).)).)))))...	III	C
>0054		GTCCTGTCGTCTTACGTCCC	20	0	0	49	99	131	245	524	4	GGGAGGACGAUGCGGGUCCUGUCGUCUUACGUCCCCAGACGACUCGCCCGA	((((((((.......)))))(((((((.........)))))))...)))..	I	A
>0055	X	ATGTATGTTGGGAGCCACGC	20	105	378	20	2	3	1	509	6	GGGAGGACGAUGCGGAUGUAUGUUGGGAGCCACGCCAGACGACUCGCCCGA	(((....(((..((..((...((.((...))))..))..))..))))))..	none	none
>0056		TCCAGTCGTCTGTTCGTCCC	20	0	5	82	146	104	161	498	5	GGGAGGACGAUGCGGUCCAGUCGUCUGUUCGUCCCCAGACGACUCGCCCGA	(((.((((......))))(((((((((........)))))))))..)))..	I	A
>0057		TCATGTCGTCTGTTCGTCCC	20	1	12	100	159	111	113	496	6	GGGAGGACGAUGCGGUCAUGUCGUCUGUUCGUCCCCAGACGACUCGCCCGA	(((..(((......)))..((((((((........))))))))...)))..	I	A
>0058	X	GACTGTATGGGGCTCTGTG	19	97	301	78	6	8	0	490	5	GGGAGGACGAUGCGGGACUGUAUGGGGCUCUGUGCAGACGACUCGCCCGA	............((((...((.....((.....)).....))...)))).	XII	none
>0059		TCCTGTCGTCTTTCGTCCC	19	5	48	134	109	106	57	459	6	GGGAGGACGAUGCGGUCCUGUCGUCUUUCGUCCCCAGACGACUCGCCCGA	((((((((......)))))(((((((.........)))))))...)))..	I	A
>0060		TCCTGTCGTCTGTTCCC	17	0	7	161	88	138	37	431	5	GGGAGGACGAUGCGGUCCUGUCGUCUGUUCCCCAGACGACUCGCCCGA	((((((((......)))))((((((((.....))))))))...)))..	I	A
>0061		GCCTTCTCGTCTGTTGTCCCCC	22	0	1	27	89	153	148	418	5	GGGAGGACGAUGCGGGCCUUCUCGUCUGUUGUCCCCCCAGACGACUCGCCCGA	............(((((....(((((((.........)))))))...))))).	I	B
>0062	X	GCCATTCGTCTTTTCGTCCC	20	0	2	25	68	104	210	409	5	GGGAGGACGAUGCGGGCCAUUCGUCUUUUCGUCCCCAGACGACUCGCCCGA	............(((((...((((((..........))))))...))))).	I	B
>0063		TCCTGTAGTCTGTTCGTCCC	20	0	21	94	136	83	74	408	5	GGGAGGACGAUGCGGUCCUGUAGUCUGUUCGUCCCCAGACGACUCGCCCGA	((((((((......)))))((.(((((........))))).))...)))..	I	A
>0064		TCCTGTCGTCTGTTTCGTCCC	21	0	3	68	96	107	132	406	5	GGGAGGACGAUGCGGUCCUGUCGUCUGUUUCGUCCCCAGACGACUCGCCCGA	((((((((......)))))((((((((.........))))))))...)))..	I	A
>0065		CGACCTTCGTCTGCACTCCC	20	0	0	27	54	138	184	403	4	GGGAGGACGAUGCGGCGACCUUCGUCUGCACUCCCCAGACGACUCGCCCGA	.............(((((...(((((((.......))))))).)))))...	none	C
>0066		TCCTGTCGTCTGTTCTCCC	19	2	32	129	92	74	74	403	6	GGGAGGACGAUGCGGUCCUGUCGUCUGUUCUCCCCAGACGACUCGCCCGA	((((((((......)))))((((((((.......))))))))...)))..	I	A
>0067		TCCTGTCGTATGTTCGTCCC	20	0	16	81	118	113	67	395	5	GGGAGGACGAUGCGGUCCUGUCGUAUGUUCGUCCCCAGACGACUCGCCCGA	((((((((......)))))(((((.((........)).)))))...)))..	I	A
>0068		CGATTCCTCTGGTTCGTCCC	20	0	2	43	85	87	162	379	5	GGGAGGACGAUGCGGCGAUUCCUCUGGUUCGUCCCCAGACGACUCGCCCGA	.............(((((.((.(((((.......))))).)).)))))...	IV	C
>0069		TCCTGTCGTCTGTTGGTCCC	20	2	33	129	99	67	46	376	6	GGGAGGACGAUGCGGUCCUGUCGUCUGUUGGUCCCCAGACGACUCGCCCGA	((((((((......)))))((((((((........))))))))...)))..	I	A
>0070		TCCTGTCGTCTGTTCGTCAC	20	0	17	94	114	72	69	366	5	GGGAGGACGAUGCGGUCCUGUCGUCUGUUCGUCACCAGACGACUCGCCCGA	((((((((......)))))((((((((........))))))))...)))..	I	A
>0071	X	CTGTCTACCTTCTACTGCCG	20	58	257	29	1	3	0	348	5	GGGAGGACGAUGCGGCUGUCUACCUUCUACUGCCGCAGACGACUCGCCCGA	(((((..((.((((((.((.........)).))))))..)).))).))...	none	H
>0072		ACCTGTCGTCTGTTCGTCCC	20	0	14	80	94	83	72	343	5	GGGAGGACGAUGCGGACCUGUCGUCUGUUCGUCCCCAGACGACUCGCCCGA	............(((....((((((((........))))))))....))).	I	B
>0073		TCCTGTCGTCTCGTCCC	17	0	8	98	85	124	28	343	5	GGGAGGACGAUGCGGUCCUGUCGUCUCGUCCCCAGACGACUCGCCCGA	((((((((......)))))(((((((.......)))))))...)))..	I	A
>0074		TCCTGTCCTCTGTTCGTCCC	20	0	12	87	86	93	60	338	5	GGGAGGACGAUGCGGUCCUGUCCUCUGUUCGUCCCCAGACGACUCGCCCGA	((((((((......)))))(((.((((........)))).)))...)))..	I	A
>0075		TCCTCTCGTCTGTTCGTCCC	20	0	8	96	82	81	67	334	5	GGGAGGACGAUGCGGUCCUCUCGUCUGUUCGUCCCCAGACGACUCGCCCGA	..((((((......))))))(((((((........))))))).........	I	none
>0076		TCCTGACGTCTGTTCGTCCC	20	0	11	84	107	65	54	321	5	GGGAGGACGAUGCGGUCCUGACGUCUGUUCGUCCCCAGACGACUCGCCCGA	((((((((......)))))..((((((........)))))).....)))..	I	A
>0077		TCCTGTCGTCTGTTCGTCCG	20	1	13	101	86	64	54	319	6	GGGAGGACGAUGCGGUCCUGUCGUCUGUUCGUCCGCAGACGACUCGCCCGA	((((((((......)))))((((((((........))))))))...)))..	I	A
>0078		TCCTGTCGTCTGTTCGACCC	20	0	11	74	85	73	68	311	5	GGGAGGACGAUGCGGUCCUGUCGUCUGUUCGACCCCAGACGACUCGCCCGA	((((((((......)))))((((((((........))))))))...)))..	I	A
>0079		TCTGTCGTCTGTTCGTCCC	19	1	11	73	81	73	71	310	6	GGGAGGACGAUGCGGUCUGUCGUCUGUUCGUCCCCAGACGACUCGCCCGA	(((..(((......))).((((((((........))))))))...)))..	I	A
>0080		TCCTGTCGTCTGTACGTCCC	20	2	5	87	80	78	57	309	6	GGGAGGACGAUGCGGUCCUGUCGUCUGUACGUCCCCAGACGACUCGCCCGA	((((((((......)))))((((((((........))))))))...)))..	I	A
>0081	X	TTTGGGGTTTCTTCCCGCCC	20	17	177	96	12	2	1	305	6	GGGAGGACGAUGCGGUUUGGGGUUUCUUCCCGCCCCAGACGACUCGCCCGA	(((....(((..((...(((((..........)))))..))..))))))..	IX	G
>0082		TCCTGTCGTCTGTTCGTTCCC	21	0	12	76	70	116	18	292	5	GGGAGGACGAUGCGGUCCUGUCGUCUGUUCGUUCCCCAGACGACUCGCCCGA	((((((((......)))))((((((((.........))))))))...)))..	I	A
>0083		GCCTTCTTCTGGTTCGTCCC	20	0	2	66	95	58	70	291	5	GGGAGGACGAUGCGGGCCUUCUUCUGGUUCGUCCCCAGACGACUCGCCCGA	............(((((..((.(((((.......))))).))...))))).	none	B
>0084		CGATGCTTACGTGCACGCGC	20	172	116	1	0	0	0	289	3	GGGAGGACGAUGCGGCGAUGCUUACGUGCACGCGCCAGACGACUCGCCCGA	(((((..((.((..(((.(((......))))))..))..)).))).))...	none	H
>0085		GTGTTTCGTCTCTTCGTCCC	20	0	1	15	55	71	143	285	5	GGGAGGACGAUGCGGGUGUUUCGUCUCUUCGUCCCCAGACGACUCGCCCGA	((((((((((..........))))).))(((((....)))))....)))..	none	none
>0086		TCCTGTCGTCAGTTCGTCCC	20	0	9	77	84	55	46	271	5	GGGAGGACGAUGCGGUCCUGUCGUCAGUUCGUCCCCAGACGACUCGCCCGA	((((((((......)))))((((((............))))))...)))..	I	A
>0087		TTTGGGGTTTCCCGTGCCC	19	38	143	72	7	6	0	266	5	GGGAGGACGAUGCGGUUUGGGGUUUCCCGUGCCCCAGACGACUCGCCCGA	(((....(((..((...(((((.........)))))..))..))))))..	VIII	G
>0088		CTGTATGTTGGTAGCCACGC	20	92	159	3	0	2	1	257	5	GGGAGGACGAUGCGGCUGUAUGUUGGUAGCCACGCCAGACGACUCGCCCGA	(((....(((..((.(((...((.((...))))..))).))..))))))..	none	none
>0089	X	CGACTCGATCTGTTCGTCCC	20	0	1	9	28	51	165	254	5	GGGAGGACGAUGCGGCGACUCGAUCUGUUCGUCCCCAGACGACUCGCCCGA	.............(((((.(((.((((........))))))).)))))...	none	C
>0090		TGCGTTTCGTCTCGCGTCCC	20	0	0	20	59	56	116	251	4	GGGAGGACGAUGCGGUGCGUUUCGUCUCGCGUCCCCAGACGACUCGCCCGA	............(((.(((..((((((.........))))))..)))))).	none	B
>0091		TCCTGTCGTCTGTTCGGTTC	20	0	8	73	65	87	9	242	5	GGGAGGACGAUGCGGUCCUGUCGUCUGUUCGGUUCCAGACGACUCGCCCGA	((((((((......)))))((((((((........))))))))...)))..	I	A
>0092		TTGACTCGTCTGCTGCTCCC	20	0	0	9	36	50	142	237	4	GGGAGGACGAUGCGGUUGACUCGUCUGCUGCUCCCCAGACGACUCGCCCGA	............(((..((.(((((((........))))))).))..))).	none	B
>0093		TCCTGTCTTCTGTTCGTCCC	20	3	15	50	57	64	43	232	6	GGGAGGACGAUGCGGUCCUGUCUUCUGUUCGUCCCCAGACGACUCGCCCGA	((((((((......)))))(((.((((........)))).)))...)))..	I	A
>0094		CCGACTCGTTCTGCACTCCC	20	0	0	14	38	52	118	222	4	GGGAGGACGAUGCGGCCGACUCGUUCUGCACUCCCCAGACGACUCGCCCGA	............(((.(((.((((.(((.......))))))).))).))).	none	B
>0095		CGTTCGTCTGTTTGGGCCGC	20	0	3	35	55	49	80	222	5	GGGAGGACGAUGCGGCGUUCGUCUGUUUGGGCCGCCAGACGACUCGCCCGA	.............((((.(((((((..........)))))))..))))...	none	C
>0096		CCTGTCGTCTTTTTCGTCCC	20	0	0	18	34	51	116	219	4	GGGAGGACGAUGCGGCCUGUCGUCUUUUUCGUCCCCAGACGACUCGCCCGA	.............(((..(((((((...........)))))))..)))...	I	C
>0097		TACTGTCGTCTGTTCGTCCC	20	0	8	53	53	51	46	211	5	GGGAGGACGAUGCGGUACUGUCGUCUGUUCGUCCCCAGACGACUCGCCCGA	............(((....((((((((........))))))))....))).	I	B
>0098		TCCGTCGTCTGTTCGTCCC	19	0	12	68	44	50	36	210	5	GGGAGGACGAUGCGGUCCGUCGUCUGUUCGUCCCCAGACGACUCGCCCGA	(((.((((......))))((((((((........))))))))...)))..	I	A
>0099		TCCTTTCGTCTGTTCGTCCC	20	0	14	55	58	45	34	206	5	GGGAGGACGAUGCGGUCCUUUCGUCUGUUCGUCCCCAGACGACUCGCCCGA	((((((((......))))).(((((((........)))))))....)))..	I	A
>0100		CGACTCGTTCTGTCCGTCCC	20	0	1	17	31	53	95	197	5	GGGAGGACGAUGCGGCGACUCGUUCUGUCCGUCCCCAGACGACUCGCCCGA	.............(((((.((((.(((........))))))).)))))...	none	C
>0101		TTTGGGGTTTTTTCCCGTGCCC	22	23	138	29	3	0	0	193	4	GGGAGGACGAUGCGGUUUGGGGUUUUUUCCCGUGCCCCAGACGACUCGCCCGA	(((....(((..((...(((((............)))))..))..))))))..	VIII	G
>0102		TCCTGTCGTCTGTTCGTGCC	20	1	6	56	48	42	39	192	6	GGGAGGACGAUGCGGUCCUGUCGUCUGUUCGUGCCCAGACGACUCGCCCGA	((((((((......)))))((((((((........))))))))...)))..	I	A
>0103		TGCCTTTCGTCTGCACTCCC	20	0	0	7	30	43	111	191	4	GGGAGGACGAUGCGGUGCCUUUCGUCUGCACUCCCCAGACGACUCGCCCGA	............(((.((...(((((((.......)))))))...))))).	none	B
>0104		TGGTGTGTCAAGGTACGCGC	20	61	126	0	0	2	0	189	3	GGGAGGACGAUGCGGUGGUGUGUCAAGGUACGCGCCAGACGACUCGCCCGA	.......((..(((((.((.((.............)).)).)).))).)).	none	none
>0105		TCCGGTCGTCTGTTCGTCCC	20	0	5	44	53	41	38	181	5	GGGAGGACGAUGCGGUCCGGUCGUCUGUUCGUCCCCAGACGACUCGCCCGA	(((.((((......)))).((((((((........))))))))...)))..	I	A
>0106		GACTGTACGGGCTCTGTG	18	38	132	5	0	1	0	176	4	GGGAGGACGAUGCGGGACUGUACGGGCUCUGUGCAGACGACUCGCCCGA	............((((...((.((.((.....))...))))...)))).	XII	none
>0107		TCCTGTCGTCTTCGTCCC	18	0	7	65	38	48	16	174	5	GGGAGGACGAUGCGGUCCUGUCGUCUUCGUCCCCAGACGACUCGCCCGA	((((((((......)))))(((((((........)))))))...)))..	I	A
>0108		TCCTGTCGTCTGGTCGTCCC	20	0	2	50	38	38	44	172	5	GGGAGGACGAUGCGGUCCUGUCGUCUGGUCGUCCCCAGACGACUCGCCCGA	((((((((......)))))(((((((((......)))))))))...)))..	I	A
>0109		TCCTGTCGTCTGTTCGTCGC	20	0	12	40	55	32	33	172	5	GGGAGGACGAUGCGGUCCUGUCGUCUGUUCGUCGCCAGACGACUCGCCCGA	((((((((......)))))((((((((........))))))))...)))..	I	A
>0110		GTGCTCTCGTCTGCACTCCC	20	0	0	9	26	43	92	170	4	GGGAGGACGAUGCGGGUGCUCUCGUCUGCACUCCCCAGACGACUCGCCCGA	(((((..((.((.((((((........)))).)).))..)).))).))...	none	H
>0111		TCCTGTCGTCTGTCTCGTCCC	21	0	3	33	51	51	30	168	5	GGGAGGACGAUGCGGUCCUGUCGUCUGUCUCGUCCCCAGACGACUCGCCCGA	((((((((......)))))((((((((.........))))))))...)))..	I	A
>0112		CCTTGTCGTCTGTTCGTCCC	20	0	0	7	26	50	83	166	4	GGGAGGACGAUGCGGCCUUGUCGUCUGUUCGUCCCCAGACGACUCGCCCGA	((((((.((...)).))).((((((((........))))))))...)))..	I	none
>0113		CGAGCTCCTCTGTTCGTCCC	20	0	0	13	30	46	76	165	4	GGGAGGACGAUGCGGCGAGCUCCUCUGUUCGUCCCCAGACGACUCGCCCGA	.............((((((.((.((((........)))).))))))))...	none	C
>0114		GCCTTTCGTTTGTTCGTCCC	20	0	0	16	43	41	64	164	4	GGGAGGACGAUGCGGGCCUUUCGUUUGUUCGUCCCCAGACGACUCGCCCGA	............(((((...((((.((........)).))))...))))).	I	B
>0115		CCTGTCGTTCTGTTCGTCCC	20	0	0	10	25	40	87	162	4	GGGAGGACGAUGCGGCCUGUCGUUCUGUUCGUCCCCAGACGACUCGCCCGA	.............(((..(((((.(((........))))))))..)))...	I	C
>0116		TCCTGTCGTCTGTTCCCCC	19	0	7	69	39	35	12	162	5	GGGAGGACGAUGCGGUCCUGUCGUCUGUUCCCCCCAGACGACUCGCCCGA	((((((((......)))))((((((((.......))))))))...)))..	I	A
>0117		TCGATCGTCTGATTTCGTCCC	21	0	0	12	27	33	88	160	4	GGGAGGACGAUGCGGUCGAUCGUCUGAUUUCGUCCCCAGACGACUCGCCCGA	............(((.((((((((((..........))))))).))).))).	none	B
>0118		TCGTGTCGTCTGTTCGTCCC	20	0	3	47	45	26	38	159	5	GGGAGGACGAUGCGGUCGUGUCGUCUGUUCGUCCCCAGACGACUCGCCCGA	............(((.((.((((((((........)))))))).)).))).	I	B
>0119		CGACCTCGTCTGTTGCTCCC	20	0	1	17	30	51	58	157	5	GGGAGGACGAUGCGGCGACCUCGUCUGUUGCUCCCCAGACGACUCGCCCGA	.............(((((..(((((((........))))))).)))))...	none	C
>0120		TCCTGTCGTGTGTTCGTCCC	20	0	6	43	40	34	25	148	5	GGGAGGACGAUGCGGUCCUGUCGUGUGUUCGUCCCCAGACGACUCGCCCGA	((((((((......)))))(((((.((........)).)))))...)))..	I	A
>0121		CTTGTCGTCTTGTTCGTCCC	20	0	1	3	23	41	79	147	5	GGGAGGACGAUGCGGCUUGUCGUCUUGUUCGUCCCCAGACGACUCGCCCGA	.............(((..((((((.((........))))))))..)))...	I	C
>0122		TCCTGTCGACTGTTCGTCCC	20	0	6	41	50	29	19	145	5	GGGAGGACGAUGCGGUCCUGUCGACUGUUCGUCCCCAGACGACUCGCCCGA	((((((((......)))))((((.(((........))).))))...)))..	I	A
>0123		TCCTGTCGTCGGTTCGTCCC	20	1	8	38	40	26	27	140	6	GGGAGGACGAUGCGGUCCUGUCGUCGGUUCGUCCCCAGACGACUCGCCCGA	((((((((......)))))((((((((.......)).))))))...)))..	I	A
>0124		GCCTTCGTCTTGTTCGTCCC	20	0	0	20	32	29	57	138	4	GGGAGGACGAUGCGGGCCUUCGUCUUGUUCGUCCCCAGACGACUCGCCCGA	............(((((..(((((.((........)))))))...))))).	none	B
>0125		TCCTGTGTCTGTTCGTCCC	19	0	5	35	37	38	23	138	5	GGGAGGACGAUGCGGUCCUGUGUCUGUUCGUCCCCAGACGACUCGCCCGA	((((((((......)))))(((((((........))))).))...)))..	I	A
>0126		TCCTGTCGTCTGTTCCCC	18	0	2	38	26	53	15	134	5	GGGAGGACGAUGCGGUCCUGUCGUCUGUUCCCCCAGACGACUCGCCCGA	((((((((......)))))((((((((......))))))))...)))..	I	A
>0127		TCCTGTCGTCTGTTCGGCCC	20	0	9	39	31	29	25	133	5	GGGAGGACGAUGCGGUCCUGUCGUCUGUUCGGCCCCAGACGACUCGCCCGA	((((((((......)))))((((((((........))))))))...)))..	I	A
>0128		TCCTGTCGTCTGTTCGTC	18	0	10	31	33	38	21	133	5	GGGAGGACGAUGCGGUCCUGUCGUCUGUUCGUCCAGACGACUCGCCCGA	((((((((......)))))((((((((......))))))))...)))..	I	A
>0129		TGTGTCGGTCTGCTGCTCCC	20	0	3	9	31	46	42	131	5	GGGAGGACGAUGCGGUGUGUCGGUCUGCUGCUCCCCAGACGACUCGCCCGA	............(((...((((.((((........))))))))....))).	none	B
>0130		TCCTGTCGTCTGTTCGTCCCC	21	1	8	35	42	29	16	131	6	GGGAGGACGAUGCGGUCCUGUCGUCUGUUCGUCCCCCAGACGACUCGCCCGA	((((((((......)))))((((((((.........))))))))...)))..	I	A
>0131		GCCTCTCGTCTGCTTCTCCC	20	0	0	18	28	33	51	130	4	GGGAGGACGAUGCGGGCCUCUCGUCUGCUUCUCCCCAGACGACUCGCCCGA	............(((((...(((((((........)))))))...))))).	I	B
>0132		GTGTTCGTCTGTTTTCGTCCC	21	0	2	13	26	32	57	130	5	GGGAGGACGAUGCGGGUGUUCGUCUGUUUUCGUCCCCAGACGACUCGCCCGA	............((((...(((((((..........)))))))....)))).	I	B
>0133		TCCTGTCGTCTCGTCGTCCC	20	0	5	29	40	50	6	130	5	GGGAGGACGAUGCGGUCCUGUCGUCUCGUCGUCCCCAGACGACUCGCCCGA	((((((((......)))))..((..(((((.......)))))..)))))..	I	none
>0134		TGCGTCTCGTCTCTGTCCCC	20	0	0	9	33	34	54	130	4	GGGAGGACGAUGCGGUGCGUCUCGUCUCUGUCCCCCAGACGACUCGCCCGA	............(((.(((..((((((.........))))))..)))))).	none	B
>0135		TCTGCTGTGCTTGATATGCCC	21	30	87	10	0	0	0	127	3	GGGAGGACGAUGCGGUCUGCUGUGCUUGAUAUGCCCCAGACGACUCGCCCGA	.......((..((((((..(((.((.......))..)))..))).))).)).	XI	none
>0136		GTGCTCGTCTGTTTTCGTCCC	21	0	1	11	26	29	58	125	5	GGGAGGACGAUGCGGGUGCUCGUCUGUUUUCGUCCCCAGACGACUCGCCCGA	(((..(((((.((....))))))).....(((((....)))))....)))..	I	none
>0137		CGATTCCTCTGTCCCCTCCC	20	0	0	7	27	43	44	121	4	GGGAGGACGAUGCGGCGAUUCCUCUGUCCCCUCCCCAGACGACUCGCCCGA	.............(((((.((.((((.........)))).)).)))))...	III	C
>0138		GCCTTTTCGTCTTGCCTCCC	20	0	0	4	19	40	57	120	4	GGGAGGACGAUGCGGGCCUUUUCGUCUUGCCUCCCCAGACGACUCGCCCGA	............(((((....(((((.((......)))))))...))))).	none	B
>0139		TCCTGTCGTCTGCTGTCCC	19	1	5	22	24	44	24	120	6	GGGAGGACGAUGCGGUCCUGUCGUCUGCUGUCCCCAGACGACUCGCCCGA	((((((((......)))))((((((((.......))))))))...)))..	I	A
>0140		GCCTTCGTTCTGAGCCTCCC	20	0	0	9	23	39	48	119	4	GGGAGGACGAUGCGGGCCUUCGUUCUGAGCCUCCCCAGACGACUCGCCCGA	............(((((..((((.(((........)))))))...))))).	V	B
>0141		TCCTGGCTTGTCGTTGTTCC	20	1	27	60	16	13	1	118	6	GGGAGGACGAUGCGGUCCUGGCUUGUCGUUGUUCCCAGACGACUCGCCCGA	...(((((......)))))(((..(((((((....)).)))))..)))...	VII	E
>0142		CGACTCCTCTGATCCCTCCC	20	0	0	1	20	45	49	115	4	GGGAGGACGAUGCGGCGACUCCUCUGAUCCCUCCCCAGACGACUCGCCCGA	.............(((((.((.((((.........)))).)).)))))...	III	C
>0143		TCCTGTCGTCTGTTCGTACA	20	1	2	30	36	25	20	114	6	GGGAGGACGAUGCGGUCCUGUCGUCUGUUCGUACACAGACGACUCGCCCGA	((((((((......)))))(((((((((......)))))))))...)))..	I	A
>0144		TCCAGTCGTTCTGTTGCCGC	20	0	7	55	29	15	7	113	5	GGGAGGACGAUGCGGUCCAGUCGUUCUGUUGCCGCCAGACGACUCGCCCGA	(((.((((......))))((((((.(((.......)))))))))..)))..	none	A
>0145		TCCTGTCGTCTCTCGTCCC	19	0	2	23	26	49	13	113	5	GGGAGGACGAUGCGGUCCUGUCGUCUCUCGUCCCCAGACGACUCGCCCGA	((((((((......)))))(((((((.........)))))))...)))..	I	A
>0146		CTTCTCGTCTGTTCCCTCCC	20	0	0	9	13	21	69	112	4	GGGAGGACGAUGCGGCUUCUCGUCUGUUCCCUCCCCAGACGACUCGCCCGA	.............(((...(((((((.........)))))))...)))...	none	C
>0147		TCCTGTCGTCTGGTTGTCCC	20	0	2	46	27	33	4	112	5	GGGAGGACGAUGCGGUCCUGUCGUCUGGUUGUCCCCAGACGACUCGCCCGA	((((((((......)))))(((((((((......)))))))))...)))..	I	A
>0148		CGCTTCAACTGGACCTCCCC	20	0	0	17	20	54	19	110	4	GGGAGGACGAUGCGGCGCUUCAACUGGACCUCCCCCAGACGACUCGCCCGA	.............((((..((..((((.......))))..))..))))...	none	C
>0149		TCCTGTCGTCTGTTCGCCC	19	1	5	43	15	28	16	108	6	GGGAGGACGAUGCGGUCCUGUCGUCUGUUCGCCCCAGACGACUCGCCCGA	((((((((......)))))((((((((.......))))))))...)))..	I	A
>0150		CCCTGTCGTCTGTTCGTTCC	20	0	0	13	20	53	21	107	4	GGGAGGACGAUGCGGCCCUGUCGUCUGUUCGUUCCCAGACGACUCGCCCGA	............(((....((((((((........))))))))....))).	I	B
>0151		GTGCTCGTCTGTTTCGTCCC	20	0	0	8	14	29	55	106	4	GGGAGGACGAUGCGGGUGCUCGUCUGUUUCGUCCCCAGACGACUCGCCCGA	(((..(((((.((....)))))))....(((((....)))))....)))..	I	none
>0152		TCCTGTCGTCGTTCGTCCC	19	0	2	38	27	29	9	105	5	GGGAGGACGAUGCGGUCCUGUCGUCGUUCGUCCCCAGACGACUCGCCCGA	((((((((......)))))((((((...........))))))...)))..	I	A
>0153		TCCTGTCGGCTGTTCGTCCC	20	0	3	26	27	26	19	101	5	GGGAGGACGAUGCGGUCCUGUCGGCUGUUCGUCCCCAGACGACUCGCCCGA	((((((((......)))))((((.(((........))).))))...)))..	I	A
>0154		TCCTGTGGTCTGTTCGTCCC	20	0	2	27	34	25	13	101	5	GGGAGGACGAUGCGGUCCUGUGGUCUGUUCGUCCCCAGACGACUCGCCCGA	((((((((......)))))((.(((((........))))).))...)))..	I	A
>0155		CGCGTCTTCTGTTTCGTCCC	20	0	0	5	10	15	69	99	4	GGGAGGACGAUGCGGCGCGUCUUCUGUUUCGUCCCCAGACGACUCGCCCGA	.............((((.(((.((((.........)))).))).))))...	none	C
>0156		CGAGCTTCTGATTTCGTCCC	20	0	0	3	18	19	57	97	4	GGGAGGACGAUGCGGCGAGCUUCUGAUUUCGUCCCCAGACGACUCGCCCGA	.............((((((.........(((((....)))))))))))...	none	none
>0157		GTCCTGTCGTCTGTTCGTTCC	21	0	0	5	12	27	52	96	4	GGGAGGACGAUGCGGGUCCUGUCGUCUGUUCGUUCCCAGACGACUCGCCCGA	((((((((.......)))))((((((((........))))))))...)))..	I	A
>0158		TCCTGTCGTCTCCGTCCC	18	0	1	30	25	35	5	96	5	GGGAGGACGAUGCGGUCCUGUCGUCUCCGUCCCCAGACGACUCGCCCGA	((((((((......)))))(((((((........)))))))...)))..	I	A
>0159		GCTTCTCGTCTGAACCTCCC	20	0	1	13	12	9	59	94	5	GGGAGGACGAUGCGGGCUUCUCGUCUGAACCUCCCCAGACGACUCGCCCGA	............(((((...(((((((........)))))))...))))).	none	B
>0160		ATGTGGTGTTTGCTTAGCTG	20	14	63	7	8	2	0	94	5	GGGAGGACGAUGCGGAUGUGGUGUUUGCUUAGCUGCAGACGACUCGCCCGA	.......((..(((...((.((...(((......))).)).)).))).)).	none	none
>0161		TCCTGTCGTCCGTCGTCCC	19	0	2	24	24	40	3	93	5	GGGAGGACGAUGCGGUCCUGUCGUCCGUCGUCCCCAGACGACUCGCCCGA	((((((((......)))))..((...((((((....)))))).)))))..	I	none
>0162		CCTTTCGTCTGGTTCGTCCC	20	0	0	16	26	19	30	91	4	GGGAGGACGAUGCGGCCUUUCGUCUGGUUCGUCCCCAGACGACUCGCCCGA	((((((.((...)).))).((((((((.......))))))))....)))..	none	none
>0163		GCCTTCGTTTGGTTCGTCCC	20	0	2	26	33	12	18	91	5	GGGAGGACGAUGCGGGCCUUCGUUUGGUUCGUCCCCAGACGACUCGCCCGA	............(((((..((((.(((.......))).))))...))))).	none	B
>0164		GCCTGTCTTCTGTTCGTCCC	20	0	0	5	19	27	39	90	4	GGGAGGACGAUGCGGGCCUGUCUUCUGUUCGUCCCCAGACGACUCGCCCGA	............(((((..(((.((((........)))).)))..))))).	I	B
>0165		GCCTTTCGTCTGTTCGTCCC	20	0	2	15	24	22	26	89	5	GGGAGGACGAUGCGGGCCUUUCGUCUGUUCGUCCCCAGACGACUCGCCCGA	............(((((...(((((((........)))))))...))))).	I	B
>0166		GTCTTTCGTCTGAACCTCCC	20	0	1	3	10	15	55	84	5	GGGAGGACGAUGCGGGUCUUUCGUCUGAACCUCCCCAGACGACUCGCCCGA	............((((....(((((((........)))))))....)))).	none	B
>0167		CCCTGTCGTCTGTTCGTTTC	20	0	0	7	15	48	11	81	4	GGGAGGACGAUGCGGCCCUGUCGUCUGUUCGUUUCCAGACGACUCGCCCGA	............(((....((((((((........))))))))....))).	I	B
>0168		CGTTTCTTCTGGTTCGTCCC	20	0	0	7	15	20	35	77	4	GGGAGGACGAUGCGGCGUUUCUUCUGGUUCGUCCCCAGACGACUCGCCCGA	.............((((..((.(((((.......))))).))..))))...	IV	C
>0169		TCTCTGGGTTTGTGCTGCCC	20	0	10	36	22	7	2	77	5	GGGAGGACGAUGCGGUCUCUGGGUUUGUGCUGCCCCAGACGACUCGCCCGA	.......((..((((((((((((..........)))))).))).))).)).	none	D
>0170		TCCTGGCGTCTGTTCGTCCC	20	0	7	18	17	16	16	74	5	GGGAGGACGAUGCGGUCCUGGCGUCUGUUCGUCCCCAGACGACUCGCCCGA	...(((((......)))))((((...((.((((....)))))).))))...	I	E
>0171		TCCAGTCGTCTTTGCGTCCC	20	0	3	24	21	12	13	73	5	GGGAGGACGAUGCGGUCCAGUCGUCUUUGCGUCCCCAGACGACUCGCCCGA	(((.((((......))))((((((((..........))))))))..)))..	I	A
>0172		GACTGTATGGGCTCTGTG	18	6	54	10	0	3	0	73	4	GGGAGGACGAUGCGGGACUGUAUGGGCUCUGUGCAGACGACUCGCCCGA	............((((...((....((.....)).....))...)))).	XII	none
>0173		CGTCTCGTCTGACACCTCCC	20	0	0	5	15	24	28	72	4	GGGAGGACGAUGCGGCGUCUCGUCUGACACCUCCCCAGACGACUCGCCCGA	.............((((..(((((((.........)))))))..))))...	none	C
>0174		TCCTGTCGTCTGTTCCGTCCC	21	0	2	23	24	20	3	72	5	GGGAGGACGAUGCGGUCCUGUCGUCUGUUCCGUCCCCAGACGACUCGCCCGA	((((((((......)))))((((((((.........))))))))...)))..	I	A
>0175		GACTAGCGATCTGTTACGCA	20	20	52	0	0	0	0	72	2	GGGAGGACGAUGCGGGACUAGCGAUCUGUUACGCACAGACGACUCGCCCGA	............((((.....((.(((((.....))))))).....)))).	none	none
>0176		CGCTCTCGTCTGCTACTCCC	20	0	0	4	15	27	25	71	4	GGGAGGACGAUGCGGCGCUCUCGUCUGCUACUCCCCAGACGACUCGCCCGA	............(((.((..(((((((........)))))))...))))).	none	B
>0177		GCGTTTCCTCTGCTGCTCCC	20	0	0	6	14	25	26	71	4	GGGAGGACGAUGCGGGCGUUUCCUCUGCUGCUCCCCAGACGACUCGCCCGA	............((((((..((.((((........)))).))..)))))).	none	B
>0178		GTTTGTCGTCTCTTCGTCCC	20	0	3	7	11	18	32	71	5	GGGAGGACGAUGCGGGUUUGUCGUCUCUUCGUCCCCAGACGACUCGCCCGA	............((((...(((((((..........)))))))...)))).	I	B
>0179		TCCTGGCTTGTCGTTGCCCC	20	0	9	44	8	8	1	70	5	GGGAGGACGAUGCGGUCCUGGCUUGUCGUUGCCCCCAGACGACUCGCCCGA	...(((((......)))))(((..(((((((....)).)))))..)))...	VII	E
>0180		CGCGACTCCTCTGTACTCCC	20	0	0	4	9	24	32	69	4	GGGAGGACGAUGCGGCGCGACUCCUCUGUACUCCCCAGACGACUCGCCCGA	............(((.((((.((.((((.......)))).)).))))))).	none	B
>0181		GCTTTTCGTCTCTACGTCCC	20	0	0	10	13	22	23	68	4	GGGAGGACGAUGCGGGCUUUUCGUCUCUACGUCCCCAGACGACUCGCCCGA	............(((((...((((((..........))))))...))))).	none	B
>0182		GTCCTGTCGTCTGCTCGTCCC	21	0	0	2	6	17	43	68	4	GGGAGGACGAUGCGGGUCCUGUCGUCUGCUCGUCCCCAGACGACUCGCCCGA	((((((((.......)))))((((((((........))))))))...)))..	I	A
>0183		TCCTGTCGTCTGTTCGTATC	20	0	0	17	19	27	2	65	4	GGGAGGACGAUGCGGUCCUGUCGUCUGUUCGUAUCCAGACGACUCGCCCGA	((((((((......)))))((((((((........))))))))...)))..	I	A
>0184		TTGTCTACCTTCTACTGCCG	20	7	52	5	0	0	0	64	3	GGGAGGACGAUGCGGUUGUCUACCUUCUACUGCCGCAGACGACUCGCCCGA	(((((..((.(((((..((.........))..)))))..)).))).))...	none	H
>0185		CGATCGTCTACACTCGTCCC	20	0	2	3	11	10	36	62	5	GGGAGGACGAUGCGGCGAUCGUCUACACUCGUCCCCAGACGACUCGCCCGA	(((..((((((......)))))).....(((((....)))))....)))..	none	none
>0186		CCCTGTCGTCTGTTCGTCC	19	0	3	10	10	16	22	61	5	GGGAGGACGAUGCGGCCCUGUCGUCUGUUCGUCCCAGACGACUCGCCCGA	............(((....((((((((.......))))))))....))).	I	B
>0187		CTTCTCGTCTGTACCCTCCC	20	0	0	2	8	13	38	61	4	GGGAGGACGAUGCGGCUUCUCGUCUGUACCCUCCCCAGACGACUCGCCCGA	.............(((...(((((((.........)))))))...)))...	none	C
>0188		TGCCTGTCGTCTGTTCGTCCC	21	0	0	3	12	16	29	60	4	GGGAGGACGAUGCGGUGCCUGUCGUCUGUUCGUCCCCAGACGACUCGCCCGA	............(((.((..((((((((........))))))))..))))).	I	B
>0189		TTTGGGGTTTCCCCGTGCCC	20	3	35	19	2	0	0	59	4	GGGAGGACGAUGCGGUUUGGGGUUUCCCCGUGCCCCAGACGACUCGCCCGA	(((....(((..((...(((((..........)))))..))..))))))..	VIII	G
>0190		TTTGGGGCTTTCCCGTGCCC	20	17	22	17	3	0	0	59	4	GGGAGGACGAUGCGGUUUGGGGCUUUCCCGUGCCCCAGACGACUCGCCCGA	(((....(((..((...((((((........))))))..))..))))))..	VIII	G
>0191		TCCTGGCCTGTCGTTGTCCC	20	0	13	27	11	7	0	58	4	GGGAGGACGAUGCGGUCCUGGCCUGUCGUUGUCCCCAGACGACUCGCCCGA	...(((((......)))))(((..(((((((....)).)))))..)))...	VII	E
>0192		CGACTCGTTCTGACCCTCCC	20	1	0	6	9	15	27	58	5	GGGAGGACGAUGCGGCGACUCGUUCUGACCCUCCCCAGACGACUCGCCCGA	.............(((((.((((.(((........))))))).)))))...	none	C
>0193		AATTATGTGTTTTTTTGTGACCG	23	3	55	0	0	0	0	58	2	GGGAGGACGAUGCGGAAUUAUGUGUUUUUUUGUGACCGCAGACGACUCGCCCGA	(((((..((.(((((....................)))))..)).))).))...	none	H
>0194		TCCTGTCGTCTGTTCGTCTT	20	0	2	13	17	21	4	57	5	GGGAGGACGAUGCGGUCCUGUCGUCUGUUCGUCUUCAGACGACUCGCCCGA	((((((((......)))))((((((((........))))))))...)))..	I	A
>0195		GACTGTATCGGGGCTCTGTG	20	16	29	10	2	0	0	57	4	GGGAGGACGAUGCGGGACUGUAUCGGGGCUCUGUGCAGACGACUCGCCCGA	............((((......(((..((.....))...)))....)))).	XII	none
>0196		TCCCGGCTTGTCGTTGTCCC	20	0	7	34	7	6	1	55	5	GGGAGGACGAUGCGGUCCCGGCUUGUCGUUGUCCCCAGACGACUCGCCCGA	....((((......)))).(((..(((((((....)).)))))..)))...	VII	E
>0197		TCCTGTCGTCTGTGCGTCCC	20	0	3	13	20	11	8	55	5	GGGAGGACGAUGCGGUCCUGUCGUCUGUGCGUCCCCAGACGACUCGCCCGA	((((((((......)))))((((((((........))))))))...)))..	I	A
>0198		CGACTCTGTCTGCTGCTCCC	20	0	1	4	12	21	15	53	5	GGGAGGACGAUGCGGCGACUCUGUCUGCUGCUCCCCAGACGACUCGCCCGA	.............(((((.((.(((((........))))))).)))))...	none	C
>0199		TCCTGGCTTGTCGTCGTCCC	20	0	11	27	5	8	2	53	5	GGGAGGACGAUGCGGUCCUGGCUUGUCGUCGUCCCCAGACGACUCGCCCGA	...(((((......)))))(((..((((((.......))))))..)))...	VII	E
>0200		TCTTGTCGTCTGTTCGTTCC	20	0	0	11	13	15	14	53	4	GGGAGGACGAUGCGGUCUUGUCGUCUGUUCGUUCCCAGACGACUCGCCCGA	(((..(((......)))..((((((((........))))))))...)))..	I	A
>0201		TTGGGGTTTTCCCGTGCCC	19	4	29	19	1	0	0	53	4	GGGAGGACGAUGCGGUUGGGGUUUUCCCGUGCCCCAGACGACUCGCCCGA	(((....(((..((..(((((..........)))))..))..))))))..	VIII	G
>0202		CGTCTCTCGTCTGCACTCCC	20	0	0	4	10	15	23	52	4	GGGAGGACGAUGCGGCGUCUCUCGUCUGCACUCCCCAGACGACUCGCCCGA	(((..((((......))))..(((((((.......)))))))....)))..	none	A
>0203		GCTCTTCGTCTTTGCGTCCC	20	0	1	12	17	10	12	52	5	GGGAGGACGAUGCGGGCUCUUCGUCUUUGCGUCCCCAGACGACUCGCCCGA	............(((((...((((((..........))))))...))))).	none	B
>0204		TCGTCTCGTCTGTTCGTCCC	20	0	2	3	6	16	25	52	5	GGGAGGACGAUGCGGUCGUCUCGUCUGUUCGUCCCCAGACGACUCGCCCGA	(((..(((((.....)))))(((((((........)))))))....)))..	I	A
>0205		CCGATTCGTTCTGCCCTCCC	20	0	0	8	7	17	19	51	4	GGGAGGACGAUGCGGCCGAUUCGUUCUGCCCUCCCCAGACGACUCGCCCGA	............(((.(((.((((.(((.......))))))).))).))).	none	B
>0206		GCCCTGTCGTCTGTTCGTCCC	21	0	0	1	4	10	36	51	4	GGGAGGACGAUGCGGGCCCUGUCGUCUGUUCGUCCCCAGACGACUCGCCCGA	............(((((...((((((((........))))))))..))))).	I	B
>0207		GTCCTGTCGTCTGTTTGTCCC	21	0	0	4	5	10	32	51	4	GGGAGGACGAUGCGGGUCCUGUCGUCUGUUUGUCCCCAGACGACUCGCCCGA	((((((((.......)))))((((((((........))))))))...)))..	I	A
>0208		TCCTGTCGTCTGTTAGTACC	20	0	1	12	14	14	10	51	5	GGGAGGACGAUGCGGUCCUGUCGUCUGUUAGUACCCAGACGACUCGCCCGA	((((((((......)))))((((((((........))))))))...)))..	I	A
>0209		TCGGGTCCTCTGCTACTCCC	20	0	0	6	9	17	18	50	4	GGGAGGACGAUGCGGUCGGGUCCUCUGCUACUCCCCAGACGACUCGCCCGA	............(((.((.(((.((((........)))).))).)).))).	none	B
>0210		CGATTCCTCTGGCTCGTCCC	20	0	0	7	16	12	14	49	4	GGGAGGACGAUGCGGCGAUUCCUCUGGCUCGUCCCCAGACGACUCGCCCGA	.............(((((.((.(((((.......))))).)).)))))...	IV	C
>0211		CCCTGTCGTCTGTTTGTCCC	20	0	0	3	6	20	19	48	4	GGGAGGACGAUGCGGCCCUGUCGUCUGUUUGUCCCCAGACGACUCGCCCGA	............(((....((((((((........))))))))....))).	I	B
>0212		CGACTCGATCTGCTCTTCCC	20	0	0	1	9	11	27	48	4	GGGAGGACGAUGCGGCGACUCGAUCUGCUCUUCCCCAGACGACUCGCCCGA	.............(((((.(((.((((........))))))).)))))...	none	C
>0213		GCTTGATTCGTCTACCTCCC	20	0	0	0	12	15	21	48	3	GGGAGGACGAUGCGGGCUUGAUUCGUCUACCUCCCCAGACGACUCGCCCGA	............(((((..((.((((((........)))))).))))))).	none	none
>0214		GTCCTGTCGTCTGTCGTCCC	20	0	0	1	5	13	29	48	4	GGGAGGACGAUGCGGGUCCUGUCGUCUGUCGUCCCCAGACGACUCGCCCGA	((((((((.......)))))((((((((.......))))))))...)))..	I	A
>0215		GTCCTGTCGTCTGTTCGTCC	20	0	1	2	5	12	28	48	5	GGGAGGACGAUGCGGGUCCUGUCGUCUGUUCGUCCCAGACGACUCGCCCGA	((((((((.......)))))((((((((.......))))))))...)))..	I	A
>0216		TCCTGTAGTCTGTTCGTACC	20	0	1	10	16	5	16	48	5	GGGAGGACGAUGCGGUCCUGUAGUCUGUUCGUACCCAGACGACUCGCCCGA	((((((((......)))))((.(((((........))))).))...)))..	I	A
>0217		TTTGGGGTCTTCCCGTGCCC	20	1	24	20	2	1	0	48	5	GGGAGGACGAUGCGGUUUGGGGUCUUCCCGUGCCCCAGACGACUCGCCCGA	(((....(((..((...(((((..........)))))..))..))))))..	VIII	G
>0218		GACTGTACGGGGCTCTGTG	19	10	32	5	1	0	0	48	4	GGGAGGACGAUGCGGGACUGUACGGGGCUCUGUGCAGACGACUCGCCCGA	............((((...((.((..((.....))...))))...)))).	XII	none
>0219		CCCTGTCGTCTGTTCTTCCC	20	0	1	4	8	14	20	47	5	GGGAGGACGAUGCGGCCCUGUCGUCUGUUCUUCCCCAGACGACUCGCCCGA	............(((....((((((((........))))))))....))).	I	B
>0220		TTTGGGGTTTTCCTGCGCCC	20	4	28	15	0	0	0	47	3	GGGAGGACGAUGCGGUUUGGGGUUUUCCUGCGCCCCAGACGACUCGCCCGA	(((....(((..((...(((((..........)))))..))..))))))..	VIII	G
>0221		CGACTCCTCTGTATGCTCCC	20	0	0	3	13	5	25	46	4	GGGAGGACGAUGCGGCGACUCCUCUGUAUGCUCCCCAGACGACUCGCCCGA	.............(((((.((.((((.........)))).)).)))))...	none	C
>0222		GTCCCGTCGTCTGTTCGTCCC	21	0	0	1	4	14	27	46	4	GGGAGGACGAUGCGGGUCCCGUCGUCUGUUCGUCCCCAGACGACUCGCCCGA	(((.((((.......)))).((((((((........))))))))...)))..	I	A
>0223		GTCAGTCGTTTGCTCGTCCC	20	0	0	7	15	8	15	45	4	GGGAGGACGAUGCGGGUCAGUCGUUUGCUCGUCCCCAGACGACUCGCCCGA	............((((..((((((.((........)).))))))..)))).	none	B
>0224		GTCCTGTCGCCTGTTCGTCCC	21	0	0	2	5	11	27	45	4	GGGAGGACGAUGCGGGUCCUGUCGCCUGUUCGUCCCCAGACGACUCGCCCGA	((((((((.......)))))((((.(((........))).))))...)))..	I	A
>0225		GTCCTGTCGTCTGTTCGCCCC	21	0	0	1	3	11	30	45	4	GGGAGGACGAUGCGGGUCCUGUCGUCUGUUCGCCCCCAGACGACUCGCCCGA	((((((((.......)))))((((((((........))))))))...)))..	I	A
>0226		TCGATTCTTCTGCTGCTCCC	20	0	0	3	10	9	23	45	4	GGGAGGACGAUGCGGUCGAUUCUUCUGCUGCUCCCCAGACGACUCGCCCGA	............(((.(((.((.((((........)))).)).))).))).	none	B
>0227		TGAGTCGTTCTCTTCGTCCC	20	0	1	2	19	7	16	45	5	GGGAGGACGAUGCGGUGAGUCGUUCUCUUCGUCCCCAGACGACUCGCCCGA	............(((.(((((((.((..........)))))))))..))).	II	B
>0228		TCCTGTCTCTGTTCGTCCC	19	1	4	14	11	9	6	45	6	GGGAGGACGAUGCGGUCCUGUCUCUGUUCGUCCCCAGACGACUCGCCCGA	((((((((......)))))(((((((........)))).)))...)))..	I	A
>0229	X	TTTGGGGTTTTCCCGTGCCG	20	5	27	11	1	0	1	45	5	GGGAGGACGAUGCGGUUUGGGGUUUUCCCGUGCCGCAGACGACUCGCCCGA	(((((..((.(((((....(((....)))...)))))..)).))).))...	VIII	H
>0230		GCCTTTCGTCTATTCCTCCC	20	0	0	6	10	11	17	44	4	GGGAGGACGAUGCGGGCCUUUCGUCUAUUCCUCCCCAGACGACUCGCCCGA	............(((((...((((((..........))))))...))))).	none	B
>0231		CCCTGTCGTCTGCTCGTCCC	20	0	0	5	10	11	17	43	4	GGGAGGACGAUGCGGCCCUGUCGUCUGCUCGUCCCCAGACGACUCGCCCGA	............(((....((((((((........))))))))....))).	I	B
>0232		CCCTGTCGTCTGTTCCTCCC	20	0	0	6	13	14	10	43	4	GGGAGGACGAUGCGGCCCUGUCGUCUGUUCCUCCCCAGACGACUCGCCCGA	............(((....((((((((........))))))))....))).	I	B
>0233		TCTTGTCGTCTGCTCGTCCC	20	0	0	7	7	9	20	43	4	GGGAGGACGAUGCGGUCUUGUCGUCUGCUCGUCCCCAGACGACUCGCCCGA	(((..(((......)))..((((((((........))))))))...)))..	I	A
>0234		CGACCTCGTCTGAACCTCCC	20	0	1	5	11	13	12	42	5	GGGAGGACGAUGCGGCGACCUCGUCUGAACCUCCCCAGACGACUCGCCCGA	.............(((((..(((((((........))))))).)))))...	none	C
>0235		GCCCTTCGTCTGTTCTTCCC	20	0	1	2	6	6	27	42	5	GGGAGGACGAUGCGGGCCCUUCGUCUGUUCUUCCCCAGACGACUCGCCCGA	............(((((...(((((((........)))))))...))))).	I	B
>0236		TCCTGTCGTCTTTGCGTCCC	20	0	9	14	13	5	1	42	5	GGGAGGACGAUGCGGUCCUGUCGUCUUUGCGUCCCCAGACGACUCGCCCGA	((((((((......)))))(((((((..........)))))))...)))..	I	A
>0237		TGCGTTTCGTTTGCCCTCCC	20	0	0	7	9	8	18	42	4	GGGAGGACGAUGCGGUGCGUUUCGUUUGCCCUCCCCAGACGACUCGCCCGA	((((((((((..((...))..))))....))))))................	none	none
>0238		TCCTGTCGTATGTTCGTACC	20	1	3	9	13	7	9	42	6	GGGAGGACGAUGCGGUCCUGUCGUAUGUUCGUACCCAGACGACUCGCCCGA	((((((((......)))))(((((.((........)).)))))...)))..	I	A
>0239		TCCTGTCGTTGTTCGTCCC	19	1	2	10	10	17	2	42	6	GGGAGGACGAUGCGGUCCUGUCGUUGUUCGUCCCCAGACGACUCGCCCGA	((((((((......)))))..((..((.((((....)))))).)))))..	I	none
>0240		TTTGGGGTTTTCCCGTGCC	19	6	27	8	0	0	1	42	4	GGGAGGACGAUGCGGUUUGGGGUUUUCCCGUGCCCAGACGACUCGCCCGA	(((((..((.((.((....(((....)))...))))..)).))).))...	VIII	H
>0241		ACCTGTCGTCTGTTCGTACC	20	0	1	11	10	11	8	41	5	GGGAGGACGAUGCGGACCUGUCGUCUGUUCGUACCCAGACGACUCGCCCGA	............(((....((((((((........))))))))....))).	I	B
>0242		GCCCTTCGTCTATGCCTCCC	20	0	0	4	10	17	10	41	4	GGGAGGACGAUGCGGGCCCUUCGUCUAUGCCUCCCCAGACGACUCGCCCGA	............(((((...((((((..........))))))...))))).	none	B
>0243		TCATGTCGTCTGTTCGTACC	20	0	2	7	15	12	5	41	5	GGGAGGACGAUGCGGUCAUGUCGUCUGUUCGUACCCAGACGACUCGCCCGA	(((..(((......)))..((((((((........))))))))...)))..	I	A
>0244		TCCTGTCGTCTGTTCGTAAC	20	0	2	9	15	8	7	41	5	GGGAGGACGAUGCGGUCCUGUCGUCUGUUCGUAACCAGACGACUCGCCCGA	((((((((......)))))((((((((........))))))))...)))..	I	A
>0245		TCCTGTCGTCTTGTCCC	17	0	3	8	9	20	0	40	4	GGGAGGACGAUGCGGUCCUGUCGUCUUGUCCCCAGACGACUCGCCCGA	((((((((......)))))(((((((.......)))))))...)))..	I	A
>0246		TCTTGTCGTCTGTTCGTTTC	20	0	0	2	12	19	7	40	4	GGGAGGACGAUGCGGUCUUGUCGUCUGUUCGUUUCCAGACGACUCGCCCGA	(((..(((......)))..((((((((........))))))))...)))..	I	A
>0247		CTTGGGGTTTTCCCGTGCCC	20	3	23	11	3	0	0	40	4	GGGAGGACGAUGCGGCUUGGGGUUUUCCCGUGCCCCAGACGACUCGCCCGA	(((((..((.((.(((..(((.....)))..))).))..)).))).))...	VIII	H
>0248		GTCCTGTCGTCTATTCGTCCC	21	0	0	1	4	4	30	39	4	GGGAGGACGAUGCGGGUCCUGUCGUCUAUUCGUCCCCAGACGACUCGCCCGA	((((((((.......)))))(((((((..........)))))))...)))..	I	A
>0249		GTTTCTCGTCTGCTGCTCCC	20	0	1	1	9	8	20	39	5	GGGAGGACGAUGCGGGUUUCUCGUCUGCUGCUCCCCAGACGACUCGCCCGA	............((((....(((((((........)))))))....)))).	none	B
>0250		TTTGGGGTTTTCCCGCGCCC	20	2	25	11	1	0	0	39	4	GGGAGGACGAUGCGGUUUGGGGUUUUCCCGCGCCCCAGACGACUCGCCCGA	(((....(((..((...(((((..........)))))..))..))))))..	VIII	G
>0251		CCCTGTCGTCTGTTCGCCCC	20	0	1	4	10	14	9	38	5	GGGAGGACGAUGCGGCCCUGUCGUCUGUUCGCCCCCAGACGACUCGCCCGA	............(((....((((((((........))))))))....))).	I	B
>0252		GCCTTCGTCTTGTGCCTCCC	20	0	0	7	10	12	9	38	4	GGGAGGACGAUGCGGGCCUUCGUCUUGUGCCUCCCCAGACGACUCGCCCGA	............(((((..(((((.((........)))))))...))))).	none	B
>0253		GGTTTCGTCTGTTTCCTCCC	20	0	1	2	8	9	18	38	5	GGGAGGACGAUGCGGGGUUUCGUCUGUUUCCUCCCCAGACGACUCGCCCGA	............((((...(((((((.........)))))))....)))).	none	B
>0254		TCCTGTCGTCTGTTAGTCAC	20	0	1	8	12	7	10	38	5	GGGAGGACGAUGCGGUCCUGUCGUCUGUUAGUCACCAGACGACUCGCCCGA	((((((((......)))))((((((((........))))))))...)))..	I	A
>0255		AGCGTTTCGTCTGCCCTCCC	20	0	1	5	11	9	11	37	5	GGGAGGACGAUGCGGAGCGUUUCGUCUGCCCUCCCCAGACGACUCGCCCGA	............(((.(((..(((((((.......)))))))..)))))).	none	B
>0256		GTCCTGTCGTCTGTTCGTTTC	21	0	0	3	6	21	7	37	4	GGGAGGACGAUGCGGGUCCUGUCGUCUGUUCGUUUCCAGACGACUCGCCCGA	((((((((.......)))))((((((((........))))))))...)))..	I	A
>0257		TCTCGTCGTCTGTTCGTCCC	20	0	1	7	7	11	11	37	5	GGGAGGACGAUGCGGUCUCGUCGUCUGUUCGUCCCCAGACGACUCGCCCGA	(((..(((......)))..((((((((........))))))))...)))..	I	A
>0258		CGTTTCCTCTGGCTCGTCCC	20	0	0	5	9	5	17	36	4	GGGAGGACGAUGCGGCGUUUCCUCUGGCUCGUCCCCAGACGACUCGCCCGA	..(((((((......))..))))).((((((((....)))))...)))...	IV	none
>0259		GCCTGTCGTCTGTTCGTCCC	20	0	2	7	10	8	9	36	5	GGGAGGACGAUGCGGGCCUGUCGUCUGUUCGUCCCCAGACGACUCGCCCGA	............(((((..((((((((........))))))))..))))).	I	B
>0260		TCTTGTCGTCTTTTCGTCCC	20	0	3	6	7	8	12	36	5	GGGAGGACGAUGCGGUCUUGUCGUCUUUUCGUCCCCAGACGACUCGCCCGA	(((..(((......)))..(((((((..........)))))))...)))..	I	A
>0261		GTTCATGTTTACCTTTCGTC	20	4	31	0	0	1	0	36	3	GGGAGGACGAUGCGGGUUCAUGUUUACCUUUCGUCCAGACGACUCGCCCGA	(((.((((((....(((........)))..))))))...((...)))))..	none	none
>0262		CCCTGTCGCCTGTTCGTCCC	20	0	0	5	7	14	9	35	4	GGGAGGACGAUGCGGCCCUGUCGCCUGUUCGUCCCCAGACGACUCGCCCGA	.((.((((((...(((......)))...))))))))...............	I	F
>0263		CGAATCCTCTGCTGTCTCCC	20	0	0	1	3	8	23	35	4	GGGAGGACGAUGCGGCGAAUCCUCUGCUGUCUCCCCAGACGACUCGCCCGA	.............(((((.((.((((.........)))).)).)))))...	none	C
>0264		CGACTCTTCTGCAACCTCCC	20	0	0	4	5	15	11	35	4	GGGAGGACGAUGCGGCGACUCUUCUGCAACCUCCCCAGACGACUCGCCCGA	.............(((((.((.((((.........)))).)).)))))...	none	C
>0265		TCCTGGCTCGTCGTTGTCCC	20	0	6	17	6	6	0	35	4	GGGAGGACGAUGCGGUCCUGGCUCGUCGUUGUCCCCAGACGACUCGCCCGA	...(((((......)))))(((..(((((((....)).)))))..)))...	VII	E
>0266		TCCTGGCTTGTTGTCCC	17	0	10	18	3	4	0	35	4	GGGAGGACGAUGCGGUCCUGGCUUGUUGUCCCCAGACGACUCGCCCGA	...(((((......)))))(((..((.(((....))).))..)))...	VII	E
>0267		GCTTTTCGTCTCTGCGTCCC	20	0	1	3	10	7	13	34	5	GGGAGGACGAUGCGGGCUUUUCGUCUCUGCGUCCCCAGACGACUCGCCCGA	............(((((...((((((..........))))))...))))).	none	B
>0268		GTCCTGTCGTCTGTCCGTCCC	21	0	0	2	5	13	14	34	4	GGGAGGACGAUGCGGGUCCUGUCGUCUGUCCGUCCCCAGACGACUCGCCCGA	((((((((.......)))))((((((((........))))))))...)))..	I	A
>0269		TCTTGTCGTCTGTTCGTCC	19	0	3	2	12	3	14	34	5	GGGAGGACGAUGCGGUCUUGUCGUCUGUUCGUCCCAGACGACUCGCCCGA	(((..(((......)))..((((((((.......))))))))...)))..	I	A
>0270		TTTGGGGATTTCCTGCGCCC	20	0	28	6	0	0	0	34	2	GGGAGGACGAUGCGGUUUGGGGAUUUCCUGCGCCCCAGACGACUCGCCCGA	(((....(((..((...(((((..........)))))..))..))))))..	VIII	G
>0271		GATCATGCTTTCCTTTCGTC	20	4	26	2	1	1	0	34	5	GGGAGGACGAUGCGGGAUCAUGCUUUCCUUUCGUCCAGACGACUCGCCCGA	(((.((((((....(((........)))..))))))...((...)))))..	none	none
>0272		CCCTGTCGTCTGTCCGTCCC	20	0	0	3	6	11	13	33	4	GGGAGGACGAUGCGGCCCUGUCGUCUGUCCGUCCCCAGACGACUCGCCCGA	............(((....((((((((........))))))))....))).	I	B
>0273		CCTTTCGTCTGACTGCTCCC	20	0	0	10	10	5	8	33	4	GGGAGGACGAUGCGGCCUUUCGUCUGACUGCUCCCCAGACGACUCGCCCGA	((((((.((...)).))).(((((((.........)))))))....)))..	none	none
>0274		CGTCTCGTCTTTTCCCTCCC	20	0	0	5	7	9	12	33	4	GGGAGGACGAUGCGGCGUCUCGUCUUUUCCCUCCCCAGACGACUCGCCCGA	.............((((..((((((...........))))))..))))...	none	none
>0275		GTCCTGTCGTCTCTTCGTCCC	21	0	0	1	7	12	13	33	4	GGGAGGACGAUGCGGGUCCUGUCGUCUCUUCGUCCCCAGACGACUCGCCCGA	((((((((.......)))))(((((((..........)))))))...)))..	I	A
>0276		TCGGTCGTCTCTTTCGTCCC	20	0	1	3	12	7	10	33	5	GGGAGGACGAUGCGGUCGGUCGUCUCUUUCGUCCCCAGACGACUCGCCCGA	............(((.(((((((((...........))))))).)).))).	none	B
>0277		TCTTCTGGGTTTGGCCGCCC	20	0	1	12	12	8	0	33	4	GGGAGGACGAUGCGGUCUUCUGGGUUUGGCCGCCCCAGACGACUCGCCCGA	.......((..((((((.((((((.........)))))).))).))).)).	none	D
>0278		GTTGGGGTTTTCCCGTGCCC	20	1	17	14	0	1	0	33	4	GGGAGGACGAUGCGGGUUGGGGUUUUCCCGUGCCCCAGACGACUCGCCCGA	(((((..((.((.(((...(((....)))...)))))..)).))).))...	VIII	H
>0279		CCAGTCGTCTATTTCGTCCC	20	0	3	5	5	7	12	32	5	GGGAGGACGAUGCGGCCAGUCGUCUAUUUCGUCCCCAGACGACUCGCCCGA	.............(((.((((((((...........)))))))).)))...	none	C
>0280		CGATCGTTCTGCTACCTCCC	20	0	0	5	8	7	12	32	4	GGGAGGACGAUGCGGCGAUCGUUCUGCUACCUCCCCAGACGACUCGCCCGA	(((((((((((......))))).......))))))................	none	none
>0281		GGTTTCGTCTGACTCGTCCC	20	0	0	3	7	9	13	32	4	GGGAGGACGAUGCGGGGUUUCGUCUGACUCGUCCCCAGACGACUCGCCCGA	............((((...(((((((.........)))))))....)))).	none	B
>0282		GTCGACTCGTTTGCGCTCCC	20	0	1	3	8	6	14	32	5	GGGAGGACGAUGCGGGUCGACUCGUUUGCGCUCCCCAGACGACUCGCCCGA	............((((.(((.((((.((.......)).)))).))))))).	none	none
>0283		TCCTGTCGTCTGTTAGTCCA	20	0	0	8	11	7	6	32	4	GGGAGGACGAUGCGGUCCUGUCGUCUGUUAGUCCACAGACGACUCGCCCGA	((((((((......)))))(((((((((......)))))))))...)))..	I	A
>0284		TCCTGTCGTCTGTTTTCGTCCC	22	1	1	5	10	9	6	32	6	GGGAGGACGAUGCGGUCCUGUCGUCUGUUUUCGUCCCCAGACGACUCGCCCGA	((((((((......)))))((((((((..........))))))))...)))..	I	A
>0285		TTTGGGGTTCTCCCGTGCCC	20	2	17	11	2	0	0	32	4	GGGAGGACGAUGCGGUUUGGGGUUCUCCCGUGCCCCAGACGACUCGCCCGA	(((....(((..((...(((((..........)))))..))..))))))..	VIII	G
>0286		TTTGGGGTTTTTCCGTGCCC	20	5	16	11	0	0	0	32	3	GGGAGGACGAUGCGGUUUGGGGUUUUUCCGUGCCCCAGACGACUCGCCCGA	(((....(((..((...(((((..........)))))..))..))))))..	VIII	G
>0287		CCTTCGTCTGGTTTCGTCCC	20	0	0	10	10	4	7	31	4	GGGAGGACGAUGCGGCCUUCGUCUGGUUUCGUCCCCAGACGACUCGCCCGA	((((((.((...)).)))((((((((........))))))))....)))..	none	none
>0288		GTCCTGCCGTCTGTTCGTCCC	21	0	0	2	1	5	23	31	4	GGGAGGACGAUGCGGGUCCUGCCGUCUGUUCGUCCCCAGACGACUCGCCCGA	((.(((((.......))))).))(((((........)))))...........	I	none
>0289		GTCCTGTCGTCCGTTCGTCCC	21	0	0	1	6	7	17	31	4	GGGAGGACGAUGCGGGUCCUGUCGUCCGUUCGUCCCCAGACGACUCGCCCGA	((((((((.......)))))((((((............))))))...)))..	I	A
>0290		TCCTGTCGTCTCTGTCCC	18	0	1	9	7	14	0	31	4	GGGAGGACGAUGCGGUCCUGUCGUCUCUGUCCCCAGACGACUCGCCCGA	((((((((......)))))(((((((........)))))))...)))..	I	A
>0291		TTGTCGTCTGTTCGTCCC	18	0	2	6	12	7	4	31	5	GGGAGGACGAUGCGGUUGUCGUCUGUUCGUCCCCAGACGACUCGCCCGA	.......((..(((...((((((((........)))))))).))).)).	I	D
>0292		TTTGGGGATTTCCTCGGCCC	20	3	24	4	0	0	0	31	3	GGGAGGACGAUGCGGUUUGGGGAUUUCCUCGGCCCCAGACGACUCGCCCGA	(((....(((..((...(((((..........)))))..))..))))))..	none	G
>0293		GCCTTCTTCTGGAGCCTCCC	20	0	1	4	7	8	10	30	5	GGGAGGACGAUGCGGGCCUUCUUCUGGAGCCUCCCCAGACGACUCGCCCGA	............(((((..((.(((((.......))))).))...))))).	none	B
>0294		GTCCTGTCGTTTGTTCGTCCC	21	0	0	0	2	8	20	30	3	GGGAGGACGAUGCGGGUCCUGUCGUUUGUUCGUCCCCAGACGACUCGCCCGA	((((((((.......)))))(((((.((........)).)))))...)))..	I	A
>0295		TCCTGTCGTATGTTAGTCCC	20	0	0	3	11	5	11	30	4	GGGAGGACGAUGCGGUCCUGUCGUAUGUUAGUCCCCAGACGACUCGCCCGA	((((((((......)))))(((((.((........)).)))))...)))..	I	A
>0296		TCGGTTCGTTCTGCGCTCCC	20	0	0	2	9	9	10	30	4	GGGAGGACGAUGCGGUCGGUUCGUUCUGCGCUCCCCAGACGACUCGCCCGA	............(((.((..((((.(((.......)))))))..)).))).	none	B
>0297		TTTGGGGTTTTCCCTGCCC	19	5	16	9	0	0	0	30	3	GGGAGGACGAUGCGGUUUGGGGUUUUCCCUGCCCCAGACGACUCGCCCGA	(((....(((..((...(((((.........)))))..))..))))))..	VIII	G
>0298		CCGACTCGTCTGCTACTCCC	20	0	0	4	13	7	5	29	4	GGGAGGACGAUGCGGCCGACUCGUCUGCUACUCCCCAGACGACUCGCCCGA	............(((.(((.(((((((........))))))).))).))).	none	B
>0299		CGCTTTTCGTCTGACCTCCC	20	0	0	1	5	13	10	29	4	GGGAGGACGAUGCGGCGCUUUUCGUCUGACCUCCCCAGACGACUCGCCCGA	............(((.((...(((((((.......)))))))...))))).	none	B
>0300		GCCATTCGTTTGTTCGTCCC	20	0	0	7	11	2	9	29	4	GGGAGGACGAUGCGGGCCAUUCGUUUGUUCGUCCCCAGACGACUCGCCCGA	............(((((...((((.((........)).))))...))))).	I	B
>0301		GCCCTTCGTTCTGAACTCCC	20	0	0	3	5	12	9	29	4	GGGAGGACGAUGCGGGCCCUUCGUUCUGAACUCCCCAGACGACUCGCCCGA	............(((((...((((.(((.......)))))))...))))).	V	B
>0302		GCCTGTCCTCTGTTCGTCCC	20	0	0	0	5	12	12	29	3	GGGAGGACGAUGCGGGCCUGUCCUCUGUUCGUCCCCAGACGACUCGCCCGA	............(((((..(((.((((........)))).)))..))))).	I	B
>0303		GCGTTTCCTCTGTTCGTTCC	20	0	0	1	3	14	11	29	4	GGGAGGACGAUGCGGGCGUUUCCUCUGUUCGUUCCCAGACGACUCGCCCGA	............((((((..((.((((........)))).))..)))))).	IV	B
>0304		GCTTTTCGTTCTGACCTCCC	20	0	0	0	2	8	19	29	3	GGGAGGACGAUGCGGGCUUUUCGUUCUGACCUCCCCAGACGACUCGCCCGA	............(((((...((((.(((.......)))))))...))))).	V	B
>0305		GTCAGTTCGTCTGCACTCCC	20	0	0	4	9	5	11	29	4	GGGAGGACGAUGCGGGUCAGUUCGUCUGCACUCCCCAGACGACUCGCCCGA	............((((..(((.((((((.......)))))))))..)))).	none	none
>0306		GTCCTGTCGTCTGTTGTCCC	20	0	0	1	1	7	20	29	4	GGGAGGACGAUGCGGGUCCUGUCGUCUGUUGUCCCCAGACGACUCGCCCGA	((((((((.......)))))((((((((.......))))))))...)))..	I	A
>0307		TCCTGTAGTATGTTCGTCCC	20	0	2	5	7	7	8	29	5	GGGAGGACGAUGCGGUCCUGUAGUAUGUUCGUCCCCAGACGACUCGCCCGA	((((((((......))))).........(((((....)))))....)))..	I	none
>0308		TCGTTTGGGATTTCCCGCCC	20	0	9	14	2	3	1	29	5	GGGAGGACGAUGCGGUCGUUUGGGAUUUCCCGCCCCAGACGACUCGCCCGA	.......((..((((((((.((((.........)))).))))).))).)).	none	D
>0309		TCTTGTCGTCTGTTTGTCCC	20	0	0	3	7	8	11	29	4	GGGAGGACGAUGCGGUCUUGUCGUCUGUUUGUCCCCAGACGACUCGCCCGA	(((..(((......)))..((((((((........))))))))...)))..	I	A
>0310		TCTTGTTCGTCTGCACTCCC	20	0	0	5	4	7	13	29	4	GGGAGGACGAUGCGGUCUUGUUCGUCUGCACUCCCCAGACGACUCGCCCGA	(((..(((......)))....(((((((.......)))))))....)))..	none	A
>0311		TTTGGGGTTATTCCCTGCCC	20	4	17	6	1	1	0	29	5	GGGAGGACGAUGCGGUUUGGGGUUAUUCCCUGCCCCAGACGACUCGCCCGA	(((....(((..((...(((((..........)))))..))..))))))..	VIII	G
>0312		CCCCGTCGTCTGTTCGTCCC	20	0	0	0	3	11	14	28	3	GGGAGGACGAUGCGGCCCCGUCGUCUGUUCGUCCCCAGACGACUCGCCCGA	.((.((.((...)).))))((((((((........))))))))........	I	none
>0313		CCCTGTCATCTGTTCGTCCC	20	0	0	1	7	10	10	28	4	GGGAGGACGAUGCGGCCCUGUCAUCUGUUCGUCCCCAGACGACUCGCCCGA	............(((....(((.((((........)))).)))....))).	I	B
>0314		CCGAGATCCTCTGTACTCCC	20	0	0	1	4	5	18	28	4	GGGAGGACGAUGCGGCCGAGAUCCUCUGUACUCCCCAGACGACUCGCCCGA	............(((.((((.((.((((.......)))).)))))).))).	none	B
>0315		CCTTCGTCTGGATTCGTCCC	20	0	3	8	10	3	4	28	5	GGGAGGACGAUGCGGCCUUCGUCUGGAUUCGUCCCCAGACGACUCGCCCGA	((((((.((...)).)))((((((((........))))))))....)))..	none	none
>0316		CGTGTCTCGTCTGCACTCCC	20	0	0	2	6	7	13	28	4	GGGAGGACGAUGCGGCGUGUCUCGUCUGCACUCCCCAGACGACUCGCCCGA	.............((((.(((..(((((.......)))))))).))))...	none	none
>0317		CGTTTCGTCTGTCACCTCCC	20	0	0	6	4	7	11	28	4	GGGAGGACGAUGCGGCGUUUCGUCUGUCACCUCCCCAGACGACUCGCCCGA	.............((((..(((((((.........)))))))..))))...	none	C
>0318		GCCTTCTCGTCTGACTCCCC	20	0	1	3	10	7	7	28	5	GGGAGGACGAUGCGGGCCUUCUCGUCUGACUCCCCCAGACGACUCGCCCGA	............(((((....(((((((.......)))))))...))))).	none	B
>0319		GCCTTCTCGTCTGATCCCCC	20	0	0	4	6	8	10	28	4	GGGAGGACGAUGCGGGCCUUCUCGUCUGAUCCCCCCAGACGACUCGCCCGA	............(((((....(((((((.......)))))))...))))).	none	B
>0320		GTCCTGTCGTCTGTCCC	17	0	0	3	4	10	11	28	4	GGGAGGACGAUGCGGGUCCUGUCGUCUGUCCCCAGACGACUCGCCCGA	((((((((.......)))))((((((((....))))))))...)))..	I	A
>0321		GTCCTGTCGTCTGTTCATCCC	21	0	0	0	4	8	16	28	3	GGGAGGACGAUGCGGGUCCUGUCGUCUGUUCAUCCCCAGACGACUCGCCCGA	((((((((.......)))))((((((((........))))))))...)))..	I	A
>0322		TACTGTCGTCTGTTCGTACC	20	0	1	5	8	9	5	28	5	GGGAGGACGAUGCGGUACUGUCGUCUGUUCGUACCCAGACGACUCGCCCGA	............(((....((((((((........))))))))....))).	I	B
>0323		TCATGTCGTCTGTTCGTCCA	20	0	2	5	10	4	7	28	5	GGGAGGACGAUGCGGUCAUGUCGUCUGUUCGUCCACAGACGACUCGCCCGA	(((..(((......)))..(((((((((......)))))))))...)))..	I	A
>0324		TCCTGGCTTGTCGTTGTTTC	20	0	8	17	2	1	0	28	4	GGGAGGACGAUGCGGUCCUGGCUUGUCGUUGUUUCCAGACGACUCGCCCGA	...(((((......)))))(((..(((((((....)).)))))..)))...	VII	E
>0325		TCCTGTCGTCTATCGTCCC	19	0	0	14	7	6	1	28	4	GGGAGGACGAUGCGGUCCUGUCGUCUAUCGUCCCCAGACGACUCGCCCGA	((((((((......)))))(((((((.........)))))))...)))..	I	A
>0326		TCCTGTCGTCTGCTCGTTCC	20	0	1	6	9	8	4	28	5	GGGAGGACGAUGCGGUCCUGUCGUCUGCUCGUUCCCAGACGACUCGCCCGA	((((((((......)))))((((((((........))))))))...)))..	I	A
>0327		TCCTGTCGTCTGTTCTTCC	19	0	3	10	3	12	0	28	4	GGGAGGACGAUGCGGUCCUGUCGUCUGUUCUUCCCAGACGACUCGCCCGA	((((((((......)))))((((((((.......))))))))...)))..	I	A
>0328		TTTTGTCGTCTGTTCGTCCC	20	0	0	8	6	8	6	28	4	GGGAGGACGAUGCGGUUUUGUCGUCUGUUCGUCCCCAGACGACUCGCCCGA	............(((....((((((((........))))))))....))).	I	B
>0329		CCCTGTCGTCCGTTCGTCCC	20	0	0	3	5	9	10	27	4	GGGAGGACGAUGCGGCCCUGUCGUCCGUUCGUCCCCAGACGACUCGCCCGA	(((.((((((..........))))))..(((((....)))))....)))..	I	none
>0330		CCCTGTCGTCTGTTCGTCTC	20	0	0	3	7	6	11	27	4	GGGAGGACGAUGCGGCCCUGUCGUCUGUUCGUCUCCAGACGACUCGCCCGA	............(((....((((((((........))))))))....))).	I	B
>0331		CGTATTTCGTCTGCGCTCCC	20	0	0	2	5	9	11	27	4	GGGAGGACGAUGCGGCGUAUUUCGUCUGCGCUCCCCAGACGACUCGCCCGA	.............((((....(((((((.......)))))))..))))...	none	C
>0332		CGTCTTTCGTCTGTGGTCCC	20	0	4	5	11	5	2	27	5	GGGAGGACGAUGCGGCGUCUUUCGUCUGUGGUCCCCAGACGACUCGCCCGA	(((..((((......))))..(((((((.......)))))))....)))..	none	A
>0333		CGTTTTTCGTCTGAGCTCCC	20	0	0	2	7	5	13	27	4	GGGAGGACGAUGCGGCGUUUUUCGUCUGAGCUCCCCAGACGACUCGCCCGA	.............((((....(((((((.......)))))))..))))...	none	C
>0334		GCGTTTCGTTTCCTCGTCCC	20	0	2	9	6	6	4	27	5	GGGAGGACGAUGCGGGCGUUUCGUUUCCUCGUCCCCAGACGACUCGCCCGA	............((((((..((((..............))))..)))))).	none	none
>0335		GTCCTGTTGTCTGTTCGTCCC	21	0	0	1	3	4	19	27	4	GGGAGGACGAUGCGGGUCCUGUUGUCUGUUCGUCCCCAGACGACUCGCCCGA	((((((((.......)))))((.(((((........))))).))...)))..	I	A
>0336		TCCTGTAGTCTGTTAGTCCC	20	0	3	3	12	6	3	27	5	GGGAGGACGAUGCGGUCCUGUAGUCUGUUAGUCCCCAGACGACUCGCCCGA	((((((((......)))))((.(((((........))))).))...)))..	I	A
>0337		TCGTTGTCTTCTGCGCTCCC	20	0	1	1	7	8	10	27	5	GGGAGGACGAUGCGGUCGUUGUCUUCUGCGCUCCCCAGACGACUCGCCCGA	............(((.((..(((.((((.......)))).))).)).))).	none	B
>0338		TTTGGGGTTTTTTTCCCGTGCCC	23	2	21	4	0	0	0	27	3	GGGAGGACGAUGCGGUUUGGGGUUUUUUUCCCGUGCCCCAGACGACUCGCCCGA	(((....(((..((...(((((.............)))))..))..))))))..	VIII	G
>0339		CGTCACTCGTCTGTACTCCC	20	0	0	5	1	7	13	26	4	GGGAGGACGAUGCGGCGUCACUCGUCUGUACUCCCCAGACGACUCGCCCGA	(((..((((......))))..(((((((.......)))))))....)))..	none	A
>0340		GTCCTGTCGTCTGTTCTTCCC	21	0	0	1	2	3	20	26	4	GGGAGGACGAUGCGGGUCCUGUCGUCUGUUCUUCCCCAGACGACUCGCCCGA	((((((((.......)))))((((((((........))))))))...)))..	I	A
>0341		TCCTGGCTTGTCGTTTTCCC	20	0	9	14	1	1	1	26	5	GGGAGGACGAUGCGGUCCUGGCUUGUCGUUUUCCCCAGACGACUCGCCCGA	...(((((......)))))(((..(((((.........)))))..)))...	VII	E
>0342		TCCTGTCGTATGTTCGTCCA	20	0	1	7	9	4	5	26	5	GGGAGGACGAUGCGGUCCUGUCGUAUGUUCGUCCACAGACGACUCGCCCGA	((((((((......)))))(((((.(((......))).)))))...)))..	I	A
>0343		TCCTGTCGTCTGTTCCCTCCC	21	0	0	2	1	5	18	26	4	GGGAGGACGAUGCGGUCCUGUCGUCUGUUCCCUCCCCAGACGACUCGCCCGA	((((((((......)))))((((((((.........))))))))...)))..	I	A
>0344		TGTGATCGTCTGCACCTCCC	20	0	0	2	7	8	9	26	4	GGGAGGACGAUGCGGUGUGAUCGUCUGCACCUCCCCAGACGACUCGCCCGA	(((((((((((........))))).....))))))................	none	none
>0345		CCAGTCGTTCTGTCCCTCCC	20	1	2	2	9	6	6	26	6	GGGAGGACGAUGCGGCCAGUCGUUCUGUCCCUCCCCAGACGACUCGCCCGA	.............(((.((((((.(((........))))))))).)))...	none	C
>0346		TCCTGGCTTGTCGTTGTCC	19	1	8	12	4	1	0	26	5	GGGAGGACGAUGCGGUCCUGGCUUGUCGUUGUCCCAGACGACUCGCCCGA	...(((((......)))))(((..(((((........)))))..)))...	VII	E
>0347		CCCTGTCGTCTGTTCATCCC	20	0	0	2	3	11	9	25	4	GGGAGGACGAUGCGGCCCUGUCGUCUGUUCAUCCCCAGACGACUCGCCCGA	............(((....((((((((........))))))))....))).	I	B
>0348		CCGATCGTTCTGTGCCTCCC	20	0	0	2	4	10	9	25	4	GGGAGGACGAUGCGGCCGAUCGUUCUGUGCCUCCCCAGACGACUCGCCCGA	............(((.(((((((.(((........))))))).))).))).	none	B
>0349		CTACACTCAAATGAGGGCCG	20	0	0	11	2	7	5	25	4	GGGAGGACGAUGCGGCUACACUCAAAUGAGGGCCGCAGACGACUCGCCCGA	(((((..((.((((((....(((....))).))))))..)).))).))...	none	H
>0350		CTCTGTCGTCTGTTCGTCCC	20	0	0	1	7	5	12	25	4	GGGAGGACGAUGCGGCUCUGUCGUCUGUUCGUCCCCAGACGACUCGCCCGA	............(((....((((((((........))))))))....))).	I	B
>0351		GCCTTCTCGTCTGTTCGTCCC	21	0	0	1	2	3	19	25	4	GGGAGGACGAUGCGGGCCUUCUCGUCUGUUCGUCCCCAGACGACUCGCCCGA	............(((((....(((((((........)))))))...))))).	I	B
>0352		TCCTGGCTTGTCGCTGTCCC	20	0	6	12	3	4	0	25	4	GGGAGGACGAUGCGGUCCUGGCUUGUCGCUGUCCCCAGACGACUCGCCCGA	...(((((......)))))(((..(((((((....))).))))..)))...	VII	E
>0353		TCCTGGCTTGTCGTTTCCC	19	0	5	10	6	3	1	25	5	GGGAGGACGAUGCGGUCCUGGCUUGUCGUUUCCCCAGACGACUCGCCCGA	...(((((......)))))(((..(((((........)))))..)))...	VII	E
>0354		TCCTGTAGTCTGTTCGTCCA	20	0	1	8	8	6	2	25	5	GGGAGGACGAUGCGGUCCUGUAGUCUGUUCGUCCACAGACGACUCGCCCGA	((((((((......)))))((.((((((......)))))).))...)))..	I	A
>0355		TCCTGTCGTCTGTTTGTTCC	20	0	0	5	10	6	4	25	4	GGGAGGACGAUGCGGUCCUGUCGUCUGUUUGUUCCCAGACGACUCGCCCGA	((((((((......)))))((((((((........))))))))...)))..	I	A
>0356		TGACTCGTCTGCGCCTTCCC	20	0	0	5	4	7	9	25	4	GGGAGGACGAUGCGGUGACUCGUCUGCGCCUUCCCCAGACGACUCGCCCGA	............(((.((.(((((((.........))))))).))..))).	none	B
>0357		CCAGTCGTCTTGTTCGTCCC	20	0	2	2	5	6	9	24	5	GGGAGGACGAUGCGGCCAGUCGUCUUGUUCGUCCCCAGACGACUCGCCCGA	.............(((.(((((((.((........))))))))).)))...	none	C
>0358		CCAGTCTTCTGTTACCTCCC	20	0	1	4	10	3	6	24	5	GGGAGGACGAUGCGGCCAGUCUUCUGUUACCUCCCCAGACGACUCGCCCGA	.............(((.((((.((((.........)))).)))).)))...	none	C
>0359		CGTTTCCTCTGGTTCGTTCC	20	0	0	2	3	12	7	24	4	GGGAGGACGAUGCGGCGUUUCCUCUGGUUCGUUCCCAGACGACUCGCCCGA	.............((((..((.(((((.......))))).))..))))...	IV	C
>0360		TCCTGGCTTGTCGTTCCC	18	0	4	18	1	1	0	24	4	GGGAGGACGAUGCGGUCCUGGCUUGUCGUUCCCCAGACGACUCGCCCGA	...(((((......)))))(((..(((((.......)))))..)))...	VII	E
>0361		TCCTGGCTTGTCGTTGTACC	20	0	6	10	5	3	0	24	4	GGGAGGACGAUGCGGUCCUGGCUUGUCGUUGUACCCAGACGACUCGCCCGA	...(((((......)))))(((..(((((((....)).)))))..)))...	VII	E
>0362		TCCTGGCTTGTTGTTGTCCC	20	0	2	14	4	3	1	24	5	GGGAGGACGAUGCGGUCCUGGCUUGUUGUUGUCCCCAGACGACUCGCCCGA	...(((((......)))))(((.....((.(((....))).))..)))...	VII	E
>0363		TCGATTCGTCTCCGCGTCCC	20	0	0	5	7	8	4	24	4	GGGAGGACGAUGCGGUCGAUUCGUCUCCGCGUCCCCAGACGACUCGCCCGA	............(((.(((.((((((..........)))))).))).))).	none	B
>0364		TGGGTCCTCTGTTGCCTCCC	20	0	0	2	11	7	4	24	4	GGGAGGACGAUGCGGUGGGUCCUCUGUUGCCUCCCCAGACGACUCGCCCGA	((((((.......((.....)).......))))))................	none	none
>0365		TTTGGGGGTTTCCCGTGCCC	20	4	11	9	0	0	0	24	3	GGGAGGACGAUGCGGUUUGGGGGUUUCCCGUGCCCCAGACGACUCGCCCGA	(((....(((..((...(((((..........)))))..))..))))))..	VIII	G
>0366		TTTGGGGTTTTCTCGTGCCC	20	6	14	4	0	0	0	24	3	GGGAGGACGAUGCGGUUUGGGGUUUUCUCGUGCCCCAGACGACUCGCCCGA	(((....(((..((...(((((..........)))))..))..))))))..	VIII	G
>0367		CCCTGCCGTCTGTTCGTCCC	20	0	1	4	4	6	8	23	5	GGGAGGACGAUGCGGCCCUGCCGUCUGUUCGUCCCCAGACGACUCGCCCGA	.((.((((((..((((...)))).....))))))))...............	I	F
>0368		CGACTCGTGCTGTTCTTCCC	20	0	0	4	9	4	6	23	4	GGGAGGACGAUGCGGCGACUCGUGCUGUUCUUCCCCAGACGACUCGCCCGA	.............(((((.((((.(((........))))))).)))))...	none	C
>0369		CGCCTCGTCTGTTTCCTCCC	20	0	0	2	4	8	9	23	4	GGGAGGACGAUGCGGCGCCUCGUCUGUUUCCUCCCCAGACGACUCGCCCGA	.............((((..(((((((.........)))))))..))))...	none	C
>0370		GAGTTTCGTCTGAGCCTCCC	20	0	0	5	4	12	2	23	4	GGGAGGACGAUGCGGGAGUUUCGUCUGAGCCUCCCCAGACGACUCGCCCGA	............((((....(((((((........)))))))....)))).	none	B
>0371		GTCAATCGTCTGCGCCTCCC	20	0	2	4	6	3	8	23	5	GGGAGGACGAUGCGGGUCAAUCGUCUGCGCCUCCCCAGACGACUCGCCCGA	............((((....(((((((........)))))))....)))).	none	B
>0372		GTCCTGTCGTCTGTTCGTCCT	21	0	0	1	1	4	17	23	4	GGGAGGACGAUGCGGGUCCUGUCGUCUGUUCGUCCUCAGACGACUCGCCCGA	((((((((.......)))))((((((((........))))))))...)))..	I	A
>0373		GTGTCTCGTCTGTCACTCCC	20	0	0	2	2	9	10	23	4	GGGAGGACGAUGCGGGUGUCUCGUCUGUCACUCCCCAGACGACUCGCCCGA	............((((....(((((((........)))))))....)))).	none	B
>0374		GTGTTTCCTCTGGTTCGTCCC	21	0	0	7	5	5	6	23	4	GGGAGGACGAUGCGGGUGUUUCCUCUGGUUCGUCCCCAGACGACUCGCCCGA	............((((....((.(((((.......))))).))....)))).	IV	B
>0375		TCCTGGCTTGTCGTTGTCTC	20	0	3	13	3	4	0	23	4	GGGAGGACGAUGCGGUCCUGGCUUGUCGUUGUCUCCAGACGACUCGCCCGA	...(((((......)))))(((..(((((((....)).)))))..)))...	VII	E
>0376		TCCTGTAGTCTGTTCGTCAC	20	0	1	3	8	1	10	23	5	GGGAGGACGAUGCGGUCCUGUAGUCUGUUCGUCACCAGACGACUCGCCCGA	((((((((......)))))((.(((((........))))).))...)))..	I	A
>0377		TCCTGTCGTCTGTTCGTCAA	20	0	1	4	9	3	6	23	5	GGGAGGACGAUGCGGUCCUGUCGUCUGUUCGUCAACAGACGACUCGCCCGA	((((((((......)))))((((((((((....))))))))))...)))..	I	A
>0378		TCCTGTCGTCTGTTTCTCCC	20	0	0	8	6	6	3	23	4	GGGAGGACGAUGCGGUCCUGUCGUCUGUUUCUCCCCAGACGACUCGCCCGA	((((((((......)))))((((((((........))))))))...)))..	I	A
>0379		ATCCTGTCGTCTGTTCGTCCC	21	0	0	2	3	6	11	22	4	GGGAGGACGAUGCGGAUCCUGUCGUCUGUUCGUCCCCAGACGACUCGCCCGA	(((((((((...))..))))((((((((........))))))))...)))..	I	none
>0380		CGACTCCTCTGCTGCTTCCC	20	0	0	2	6	4	10	22	4	GGGAGGACGAUGCGGCGACUCCUCUGCUGCUUCCCCAGACGACUCGCCCGA	.............(((((.((.((((.........)))).)).)))))...	none	C
>0381		GCACTCGTTCTGACCCTCCC	20	0	0	3	5	10	4	22	4	GGGAGGACGAUGCGGGCACUCGUUCUGACCCUCCCCAGACGACUCGCCCGA	............(((((..((((.(((........)))))))...))))).	none	B
>0382		GTCCTGTCGTCTGTTCCTCCC	21	0	0	0	2	4	16	22	3	GGGAGGACGAUGCGGGUCCUGUCGUCUGUUCCUCCCCAGACGACUCGCCCGA	((((((((.......)))))((((((((........))))))))...)))..	I	A
>0383		GTCCTGTCGTCTTTTCGTCCC	21	0	0	1	1	3	17	22	4	GGGAGGACGAUGCGGGUCCUGUCGUCUUUUCGUCCCCAGACGACUCGCCCGA	((((((((.......)))))(((((((..........)))))))...)))..	I	A
>0384		TCCTGGCTGTCGTTGTCCC	19	0	3	12	4	3	0	22	4	GGGAGGACGAUGCGGUCCUGGCUGUCGUUGUCCCCAGACGACUCGCCCGA	...(((((......)))))(((.(((((((....)).)))))..)))...	VII	E
>0385		TCCTGTCGTCTGATTCGTCCC	21	0	0	5	6	5	6	22	4	GGGAGGACGAUGCGGUCCUGUCGUCUGAUUCGUCCCCAGACGACUCGCCCGA	((((((((......)))))((((((((.........))))))))...)))..	I	A
>0386		TCCTGTCGTCTGCTCGTCC	19	0	5	7	6	2	2	22	5	GGGAGGACGAUGCGGUCCUGUCGUCUGCUCGUCCCAGACGACUCGCCCGA	((((((((......)))))((((((((.......))))))))...)))..	I	A
>0387		TCCTGTCGTCTGTCCCCC	18	0	1	6	4	9	2	22	5	GGGAGGACGAUGCGGUCCUGUCGUCUGUCCCCCCAGACGACUCGCCCGA	((((((((......)))))((((((((......))))))))...)))..	I	A
>0388		TCCTGTCGTTCTGTTCGTCCC	21	0	3	7	9	2	1	22	5	GGGAGGACGAUGCGGUCCUGUCGUUCUGUUCGUCCCCAGACGACUCGCCCGA	((((((((......)))))(((((.(((........))))))))...)))..	I	A
>0389		TCTGGGGTTTTCCCGTGCCC	20	1	11	10	0	0	0	22	3	GGGAGGACGAUGCGGUCUGGGGUUUUCCCGUGCCCCAGACGACUCGCCCGA	(((....(((..((.(((((((..........)))))))))..))))))..	VIII	G
>0390		TTTGGGGTTTTCCCATGCCC	20	2	13	6	1	0	0	22	4	GGGAGGACGAUGCGGUUUGGGGUUUUCCCAUGCCCCAGACGACUCGCCCGA	(((((..((.((.((..((((.....))))..)).))..)).))).))...	VIII	H
>0391		TTTGGGGTTTTCCCGTGACC	20	4	14	4	0	0	0	22	3	GGGAGGACGAUGCGGUUUGGGGUUUUCCCGUGACCCAGACGACUCGCCCGA	(((((..((.((.(((...(((....)))...)))))..)).))).))...	VIII	H
>0392		CCCGTCGTCTGTTCGTCCC	19	0	1	3	5	9	3	21	5	GGGAGGACGAUGCGGCCCGUCGUCUGUUCGUCCCCAGACGACUCGCCCGA	.............(((..((((((((........))))))))..)))...	I	C
>0393		CGACGTCTGTTCTACCTCCC	20	0	0	5	4	7	5	21	4	GGGAGGACGAUGCGGCGACGUCUGUUCUACCUCCCCAGACGACUCGCCCGA	.............(((((((((((...........))))))..)))))...	none	C
>0394		CGTTTCCTCTGGTTCGTTTC	20	0	1	2	3	10	5	21	5	GGGAGGACGAUGCGGCGUUUCCUCUGGUUCGUUUCCAGACGACUCGCCCGA	.............((((..((.(((((.......))))).))..))))...	IV	C
>0395		GCCCCTCGTTCTGTACTCCC	20	0	0	4	4	6	7	21	4	GGGAGGACGAUGCGGGCCCCUCGUUCUGUACUCCCCAGACGACUCGCCCGA	............(((((...((((.(((.......)))))))...))))).	none	B
>0396		GCGCACTCGTTTGCACTCCC	20	0	0	2	3	11	5	21	4	GGGAGGACGAUGCGGGCGCACUCGUUUGCACUCCCCAGACGACUCGCCCGA	............((((((...((((.((.......)).))))..)))))).	none	none
>0397		GCTTTTCGTTTGCCGCTCCC	20	0	0	5	5	4	7	21	4	GGGAGGACGAUGCGGGCUUUUCGUUUGCCGCUCCCCAGACGACUCGCCCGA	............(((((...((((.((........)).))))...))))).	none	B
>0398		GTCCTGTCGTCTGTTCGTACC	21	0	0	0	2	4	15	21	3	GGGAGGACGAUGCGGGUCCUGUCGUCUGUUCGUACCCAGACGACUCGCCCGA	((((((((.......)))))((((((((........))))))))...)))..	I	A
>0399		GTCCTGTCGTCTGTTCGTCTC	21	0	0	0	2	5	14	21	3	GGGAGGACGAUGCGGGUCCUGUCGUCUGUUCGUCUCCAGACGACUCGCCCGA	((((((((.......)))))((((((((........))))))))...)))..	I	A
>0400		TCATGTCGTCTGTTAGTCCC	20	0	0	3	7	5	6	21	4	GGGAGGACGAUGCGGUCAUGUCGUCUGUUAGUCCCCAGACGACUCGCCCGA	(((..(((......)))..((((((((........))))))))...)))..	I	A
>0401		TCCAGTCGATCTGTTGCCGC	20	0	2	10	6	0	3	21	4	GGGAGGACGAUGCGGUCCAGUCGAUCUGUUGCCGCCAGACGACUCGCCCGA	(((.((((......))))(((((.((((.......)))))))))..)))..	none	A
>0402		TCCTGGCTTGCCGTTGTCCC	20	0	4	9	4	4	0	21	4	GGGAGGACGAUGCGGUCCUGGCUUGCCGUUGUCCCCAGACGACUCGCCCGA	((((((((......)))))((....))((.(((....))).))...)))..	VII	none
>0403		TCCTGGCTTGTCGTGTCCC	19	0	2	15	2	2	0	21	4	GGGAGGACGAUGCGGUCCUGGCUUGUCGUGUCCCCAGACGACUCGCCCGA	...(((((......)))))(((..(((((........)))))..)))...	VII	E
>0404		TCCTGTCGTCTGCTCGTTTC	20	0	2	5	6	8	0	21	4	GGGAGGACGAUGCGGUCCUGUCGUCUGCUCGUUUCCAGACGACUCGCCCGA	((((((((......)))))((((((((........))))))))...)))..	I	A
>0405		TCCTTCGTCTGTTCGTCCC	19	0	2	8	6	4	1	21	5	GGGAGGACGAUGCGGUCCUUCGUCUGUUCGUCCCCAGACGACUCGCCCGA	((((((((......)))))(((((((........)))))))....)))..	I	A
>0406		CTGTCTACCTTCTACTGCCC	20	1	16	4	0	0	0	21	3	GGGAGGACGAUGCGGCUGUCUACCUUCUACUGCCCCAGACGACUCGCCCGA	(((((..((.((.(((.((.........)).))).))..)).))).))...	none	H
>0407		CCATTCGTCTGTTGCCTCCC	20	0	0	2	2	9	7	20	4	GGGAGGACGAUGCGGCCAUUCGUCUGUUGCCUCCCCAGACGACUCGCCCGA	.............(((...(((((((.........)))))))...)))...	none	C
>0408		CGATCTCGTCTGAACCTCCC	20	0	0	1	5	6	8	20	4	GGGAGGACGAUGCGGCGAUCUCGUCUGAACCUCCCCAGACGACUCGCCCGA	.............(((((..(((((((........))))))).)))))...	none	C
>0409		GCCACTCGTCTAATCGTCCC	20	0	0	2	4	5	9	20	4	GGGAGGACGAUGCGGGCCACUCGUCUAAUCGUCCCCAGACGACUCGCCCGA	............(((((...((((((..........))))))...))))).	none	B
>0410		GCCTTCTCGTCTGTTGTCTCCC	22	0	0	1	4	3	12	20	4	GGGAGGACGAUGCGGGCCUUCUCGUCUGUUGUCUCCCCAGACGACUCGCCCGA	............(((((....(((((((.........)))))))...))))).	I	B
>0411		GCGCTTCCTCTGAACCTCCC	20	0	0	3	4	7	6	20	4	GGGAGGACGAUGCGGGCGCUUCCUCUGAACCUCCCCAGACGACUCGCCCGA	............((((((..((.((((........)))).))..)))))).	none	B
>0412		GCGCTTCCTCTGTTCGTCCC	20	0	0	0	3	5	12	20	3	GGGAGGACGAUGCGGGCGCUUCCUCUGUUCGUCCCCAGACGACUCGCCCGA	............((((((..((.((((........)))).))..)))))).	IV	B
>0413		GCTTCTCGTCTGTCCCTCCC	20	0	1	6	1	3	9	20	5	GGGAGGACGAUGCGGGCUUCUCGUCUGUCCCUCCCCAGACGACUCGCCCGA	............(((((...(((((((........)))))))...))))).	none	B
>0414		GCTTTTCGTACTGCGCTCCC	20	0	0	3	6	3	8	20	4	GGGAGGACGAUGCGGGCUUUUCGUACUGCGCUCCCCAGACGACUCGCCCGA	............(((((...((((.(((.......)))))))...))))).	none	B
>0415		TCCTGTCGTATGTTCGTCAC	20	0	0	5	10	1	4	20	4	GGGAGGACGAUGCGGUCCUGUCGUAUGUUCGUCACCAGACGACUCGCCCGA	((((((((......)))))(((((.((........)).)))))...)))..	I	A
>0416		TCCTGTCGTCTGTTCTTTCC	20	0	4	4	4	6	2	20	5	GGGAGGACGAUGCGGUCCUGUCGUCUGUUCUUUCCCAGACGACUCGCCCGA	((((((((......)))))((((((((........))))))))...)))..	I	A
>0417		TGACTCGTCTGCCGACTCCC	20	0	0	2	5	10	3	20	4	GGGAGGACGAUGCGGUGACUCGUCUGCCGACUCCCCAGACGACUCGCCCGA	............(((.((.(((((((.........))))))).))..))).	none	B
>0418		TTCCTGTCGTCTGTTCGTCCC	21	0	3	4	3	6	4	20	5	GGGAGGACGAUGCGGUUCCUGUCGUCUGUUCGUCCCCAGACGACUCGCCCGA	((((((((......)).)))((((((((........))))))))...)))..	I	A
>0419		TTCTGGCTTGTCGTTGTCCC	20	0	3	13	3	0	1	20	4	GGGAGGACGAUGCGGUUCUGGCUUGUCGUUGUCCCCAGACGACUCGCCCGA	((((..((((.((.......))...))))..))))................	VII	none
>0420	X	TCTGGGACTTTCCTCCGCCC	20	1	12	3	1	2	1	20	6	GGGAGGACGAUGCGGUCUGGGACUUUCCUCCGCCCCAGACGACUCGCCCGA	(((....(((..((.((((((............))))))))..))))))..	none	G
>0421		CCCTATCGTCTGTTCGTCCC	20	0	0	2	3	7	7	19	4	GGGAGGACGAUGCGGCCCUAUCGUCUGUUCGUCCCCAGACGACUCGCCCGA	(((..((((((........))))))...(((((....)))))....)))..	I	none
>0422		CCCTGTCGTCTGTTGTCCC	19	0	0	3	3	4	9	19	4	GGGAGGACGAUGCGGCCCUGUCGUCUGUUGUCCCCAGACGACUCGCCCGA	............(((....((((((((.......))))))))....))).	I	B
>0423		CCCTGTTGTCTGTTCGTCCC	20	0	1	1	8	6	3	19	5	GGGAGGACGAUGCGGCCCUGUUGUCUGUUCGUCCCCAGACGACUCGCCCGA	............(((....((.(((((........))))).))....))).	I	B
>0424		CGAGCCTCTGTTTCTTCCC	19	0	0	4	4	5	6	19	4	GGGAGGACGAUGCGGCGAGCCUCUGUUUCUUCCCCAGACGACUCGCCCGA	.............((((((..((((.........))))...))))))...	none	none
>0425		CGATCTCCGTCTGCACTCCC	20	0	0	1	8	6	4	19	4	GGGAGGACGAUGCGGCGAUCUCCGUCUGCACUCCCCAGACGACUCGCCCGA	.............(((((....((((((.......))))))..)))))...	none	none
>0426		GCCTTCGTCTGTCTCCTCCC	20	0	0	4	7	3	5	19	4	GGGAGGACGAUGCGGGCCUUCGUCUGUCUCCUCCCCAGACGACUCGCCCGA	............(((((..(((((((.........)))))))...))))).	none	B
>0427		GCGTTTCCTCTGCTCGTCCC	20	0	0	0	4	4	11	19	3	GGGAGGACGAUGCGGGCGUUUCCUCUGCUCGUCCCCAGACGACUCGCCCGA	............((((((..((.((((........)))).))..)))))).	IV	B
>0428		GCTGTCTCGTCTGACCTCCC	20	0	0	2	1	8	8	19	4	GGGAGGACGAUGCGGGCUGUCUCGUCUGACCUCCCCAGACGACUCGCCCGA	............(((((....(((((((.......)))))))...))))).	none	B
>0429		GGCTTTTCGTCTGCCCTCCC	20	0	1	2	4	7	5	19	5	GGGAGGACGAUGCGGGGCUUUUCGUCUGCCCUCCCCAGACGACUCGCCCGA	..............((((...(((((((.......)))))))...))))..	none	C
>0430		GTCCTATCGTCTGTTCGTCCC	21	0	0	1	1	2	15	19	4	GGGAGGACGAUGCGGGUCCUAUCGUCUGUUCGUCCCCAGACGACUCGCCCGA	((((((((.......))))).(((((((........)))))))....)))..	I	A
>0431		GTCCTGTCATCTGTTCGTCCC	21	0	0	1	2	3	13	19	4	GGGAGGACGAUGCGGGUCCUGUCAUCUGUUCGUCCCCAGACGACUCGCCCGA	((((((((.......)))))(((.((((........)))).)))...)))..	I	A
>0432		GTGTTTCGTCGTTGCGTCCC	20	0	0	4	6	4	5	19	4	GGGAGGACGAUGCGGGUGUUUCGUCGUUGCGUCCCCAGACGACUCGCCCGA	............((((....(((((............)))))....)))).	none	none
>0433		TCATGTAGTCTGTTCGTCCC	20	0	1	2	9	3	4	19	5	GGGAGGACGAUGCGGUCAUGUAGUCUGUUCGUCCCCAGACGACUCGCCCGA	(((..(((......)))..((.(((((........))))).))...)))..	I	A
>0434		TCCTGTCGTCTGCTCCTCCC	20	0	0	7	3	4	5	19	4	GGGAGGACGAUGCGGUCCUGUCGUCUGCUCCUCCCCAGACGACUCGCCCGA	((((((((......)))))((((((((........))))))))...)))..	I	A
>0435		TCTTGTCGTCCGTTCGTCCC	20	0	0	4	3	3	9	19	4	GGGAGGACGAUGCGGUCUUGUCGUCCGUUCGUCCCCAGACGACUCGCCCGA	.((.((((((..(((.........))).))))))))...............	I	F
>0436		TGCGGTCTCTGGTTCCTCCC	20	0	0	2	7	5	5	19	4	GGGAGGACGAUGCGGUGCGGUCUCUGGUUCCUCCCCAGACGACUCGCCCGA	............(((.(((((((((((.......))))).))).)))))).	none	none
>0437		TGTCGTCTGTTCGTCCC	17	0	0	7	2	7	3	19	4	GGGAGGACGAUGCGGUGUCGUCUGUUCGUCCCCAGACGACUCGCCCGA	.......((..(((..((((((((........)))))))).))).)).	I	D
>0438		TCCTGTCGTCTGTTAGTACA	20	1	0	5	7	5	1	19	5	GGGAGGACGAUGCGGUCCUGUCGUCUGUUAGUACACAGACGACUCGCCCGA	((((((((......)))))(((((((((......)))))))))...)))..	I	A
>0439		TCTCTGGGTTTTTGCTGCCC	20	1	12	5	1	0	0	19	4	GGGAGGACGAUGCGGUCUCUGGGUUUUUGCUGCCCCAGACGACUCGCCCGA	.......((..((((((((((((..........)))))).))).))).)).	none	D
>0440		TTTGGGGTTTTTCCCGTCCC	20	3	14	1	0	1	0	19	4	GGGAGGACGAUGCGGUUUGGGGUUUUUCCCGUCCCCAGACGACUCGCCCGA	(((....(((..((...(((((..........)))))..))..))))))..	VIII	G
>0441		GATCATGTTTTCCTTTCGTC	20	9	9	0	0	1	0	19	3	GGGAGGACGAUGCGGGAUCAUGUUUUCCUUUCGUCCAGACGACUCGCCCGA	(((.((((((....(((........)))..))))))...((...)))))..	none	none
>0442		CCAGTTGTTCTGAGCCTCCC	20	0	0	1	7	3	7	18	4	GGGAGGACGAUGCGGCCAGUUGUUCUGAGCCUCCCCAGACGACUCGCCCGA	(((((..((.((.((((((.....))).)))....))..)).))).))...	none	H
>0443		CCATGTCGTCTGTTCGTCCC	20	0	0	2	6	4	6	18	4	GGGAGGACGAUGCGGCCAUGUCGUCUGUUCGUCCCCAGACGACUCGCCCGA	............(((....((((((((........))))))))....))).	I	B
>0444		CCCTGTCGTCTGTCGTCCC	19	0	0	2	5	7	4	18	4	GGGAGGACGAUGCGGCCCUGUCGUCUGUCGUCCCCAGACGACUCGCCCGA	............(((....((((((((.......))))))))....))).	I	B
>0445		CGACTTCCGTCTGCGCTCCC	20	0	0	6	3	4	5	18	4	GGGAGGACGAUGCGGCGACUUCCGUCUGCGCUCCCCAGACGACUCGCCCGA	.............(((((....((((((.......))))))..)))))...	none	none
>0446		CTTGTCTTCTGGTTCGTCCC	20	0	0	3	7	3	5	18	4	GGGAGGACGAUGCGGCUUGUCUUCUGGUUCGUCCCCAGACGACUCGCCCGA	.............(((..(((.(((((.......))))).)))..)))...	none	C
>0447		GCCTTCGTCTGCTTACTCCC	20	0	0	6	1	2	9	18	4	GGGAGGACGAUGCGGGCCUUCGUCUGCUUACUCCCCAGACGACUCGCCCGA	............(((((..(((((((.........)))))))...))))).	none	B
>0448		TCCTAGCTTGTCGTTGTCCC	20	0	3	9	3	2	1	18	5	GGGAGGACGAUGCGGUCCUAGCUUGUCGUUGUCCCCAGACGACUCGCCCGA	...(((((......))))).((..(((((((....)).)))))..))....	VII	E
>0449		TCCTGGTTTGTCGTTGTCCC	20	0	1	9	5	2	1	18	5	GGGAGGACGAUGCGGUCCUGGUUUGUCGUUGUCCCCAGACGACUCGCCCGA	((((((((......))))).....(((((((....)).)))))...)))..	VII	none
>0450		TCCTGTCGTCTTGTTCGTCCC	21	0	1	4	6	3	4	18	5	GGGAGGACGAUGCGGUCCUGUCGUCUUGUUCGUCCCCAGACGACUCGCCCGA	((((((((......)))))((((((.((........))))))))...)))..	I	A
>0451		TCCTGTCGTTCGTTCGTCCC	20	0	0	6	5	3	4	18	4	GGGAGGACGAUGCGGUCCUGUCGUUCGUUCGUCCCCAGACGACUCGCCCGA	((((((((......)))))......((.(((((....)))))..)))))..	I	none
>0452		TCTTGCCGTCTGTTCGTCCC	20	0	1	1	4	3	9	18	5	GGGAGGACGAUGCGGUCUUGCCGUCUGUUCGUCCCCAGACGACUCGCCCGA	.((.((((((..(((.....))).....))))))))...............	I	F
>0453		TCTTGTCGTCTGTTCGCCCC	20	0	0	3	0	5	10	18	3	GGGAGGACGAUGCGGUCUUGUCGUCUGUUCGCCCCCAGACGACUCGCCCGA	(((..(((......)))..((((((((........))))))))...)))..	I	A
>0454		TGCCTTCGTCTGCTCCTCCC	20	0	1	2	4	7	4	18	5	GGGAGGACGAUGCGGUGCCUUCGUCUGCUCCUCCCCAGACGACUCGCCCGA	............(((.((..(((((((........)))))))...))))).	none	B
>0455		GTCCTTTCGTCTGTGCTCCC	20	1	1	3	4	2	7	18	6	GGGAGGACGAUGCGGGUCCUUUCGUCUGUGCUCCCCAGACGACUCGCCCGA	((((((((.......))))).(((((((.......)))))))....)))..	none	A
>0456		TTCGGGGTTTTCCCGTGCCC	20	1	14	3	0	0	0	18	3	GGGAGGACGAUGCGGUUCGGGGUUUUCCCGUGCCCCAGACGACUCGCCCGA	(((((..((.((.((..((((.....))))..)).))..)).))).))...	VIII	H
>0457		TTTGGGGTTTTCCCCGTGCCC	21	2	12	4	0	0	0	18	3	GGGAGGACGAUGCGGUUUGGGGUUUUCCCCGUGCCCCAGACGACUCGCCCGA	(((((..((.((.((...((((....))))...)).))..)).))).))...	VIII	H
>0458		CCCTGGCTTGTCGTTGTCCC	20	0	3	12	1	0	1	17	4	GGGAGGACGAUGCGGCCCUGGCUUGUCGUUGUCCCCAGACGACUCGCCCGA	(((............))).(((..(((((((....)).)))))..)))...	VII	none
>0459		CCGTCTCGTCTGTAGCTCCC	20	0	0	2	4	3	8	17	4	GGGAGGACGAUGCGGCCGUCUCGUCUGUAGCUCCCCAGACGACUCGCCCGA	............(((.((..(((((((........)))))))..)).))).	none	B
>0460		CCTGATCGTCTGTGCTCCC	19	0	0	2	5	5	5	17	4	GGGAGGACGAUGCGGCCUGAUCGUCUGUGCUCCCCAGACGACUCGCCCGA	((((((.((...)).)))(((((((((.......))))))).)).)))..	none	none
>0461		CCTGTCGTTTGTTTCCGCCC	20	0	0	4	5	3	5	17	4	GGGAGGACGAUGCGGCCUGUCGUUUGUUUCCGCCCCAGACGACUCGCCCGA	.............(((..(((((.((.........)).)))))..)))...	none	C
>0462		CGACTTCCGTCTGTCTCCCC	20	0	0	4	3	6	4	17	4	GGGAGGACGAUGCGGCGACUUCCGUCUGUCUCCCCCAGACGACUCGCCCGA	.............(((((....((((((.......))))))..)))))...	none	none
>0463		CGATCCTCGTCTGTTGTCCC	20	0	1	4	6	3	3	17	5	GGGAGGACGAUGCGGCGAUCCUCGUCUGUUGUCCCCAGACGACUCGCCCGA	.............(((((...(((((((.......))))))).)))))...	none	C
>0464		CTTGTCGTCTTGCTCGTCCC	20	0	0	2	3	2	10	17	4	GGGAGGACGAUGCGGCUUGUCGUCUUGCUCGUCCCCAGACGACUCGCCCGA	.............(((..((((((.((........))))))))..)))...	I	C
>0465		GCATCTCGTCTGTACCTCCC	20	0	0	2	6	0	9	17	3	GGGAGGACGAUGCGGGCAUCUCGUCUGUACCUCCCCAGACGACUCGCCCGA	............(((((...(((((((........)))))))...))))).	none	B
>0466		GCCTCTTGTCTGTTGCTCCC	20	0	0	2	4	3	8	17	4	GGGAGGACGAUGCGGGCCUCUUGUCUGUUGCUCCCCAGACGACUCGCCCGA	............(((((.....(((((........))))).....))))).	none	none
>0467		GCCTGTCGTGTTTTCGTCCC	20	0	0	2	4	7	4	17	4	GGGAGGACGAUGCGGGCCUGUCGUGUUUUCGUCCCCAGACGACUCGCCCGA	............(((((..(((((..............)))))..))))).	none	none
>0468		GCCTTTCGTCTCTACGTCCC	20	0	0	2	2	7	6	17	4	GGGAGGACGAUGCGGGCCUUUCGUCUCUACGUCCCCAGACGACUCGCCCGA	............(((((...((((((..........))))))...))))).	none	B
>0469		GCCTTTCGTTTGCTCTTCCC	20	0	0	5	5	2	5	17	4	GGGAGGACGAUGCGGGCCUUUCGUUUGCUCUUCCCCAGACGACUCGCCCGA	............(((((...((((.((........)).))))...))))).	none	B
>0470		GCGTTTCCTCTGCCCTTCCC	20	0	1	1	5	5	5	17	5	GGGAGGACGAUGCGGGCGUUUCCUCUGCCCUUCCCCAGACGACUCGCCCGA	............((((((..((.((((........)))).))..)))))).	none	B
>0471		GTCCTGTCGTCTGTTCGTCCA	21	0	0	1	0	2	14	17	3	GGGAGGACGAUGCGGGUCCUGUCGUCUGUUCGUCCACAGACGACUCGCCCGA	((((((((.......)))))(((((((((......)))))))))...)))..	I	A
>0472		GTTCTGTCGTCTGTTCGTCCC	21	0	0	0	1	4	12	17	3	GGGAGGACGAUGCGGGUUCUGUCGUCUGUUCGUCCCCAGACGACUCGCCCGA	............((((....((((((((........))))))))...)))).	I	B
>0473		TACTGTAGTCTGTTCGTCCC	20	0	0	4	11	1	1	17	4	GGGAGGACGAUGCGGUACUGUAGUCUGUUCGUCCCCAGACGACUCGCCCGA	............(((....((.(((((........))))).))....))).	I	B
>0474		TACTGTCGTCTGTTCGTCAC	20	0	0	4	4	5	4	17	4	GGGAGGACGAUGCGGUACUGUCGUCUGUUCGUCACCAGACGACUCGCCCGA	............(((....((((((((........))))))))....))).	I	B
>0475		TACTGTCGTCTGTTCGTCCA	20	0	0	5	6	3	3	17	4	GGGAGGACGAUGCGGUACUGUCGUCUGUUCGUCCACAGACGACUCGCCCGA	............(((....(((((((((......)))))))))....))).	I	B
>0476		TCTTGTCGTCTATTCGTCCC	20	0	0	1	3	6	7	17	4	GGGAGGACGAUGCGGUCUUGUCGUCUAUUCGUCCCCAGACGACUCGCCCGA	(((..(((......)))..(((((((..........)))))))...)))..	I	A
>0477		TCTTGTCGTCTGTTCATCCC	20	0	0	3	5	3	6	17	4	GGGAGGACGAUGCGGUCUUGUCGUCUGUUCAUCCCCAGACGACUCGCCCGA	(((..(((......)))..((((((((........))))))))...)))..	I	A
>0478		TCTTGTCGTCTGTTCCTCCC	20	0	0	3	7	1	6	17	4	GGGAGGACGAUGCGGUCUUGUCGUCUGUUCCUCCCCAGACGACUCGCCCGA	(((..(((......)))..((((((((........))))))))...)))..	I	A
>0479		TTTTGGGGTTTTCCCGTGCCC	21	1	10	4	0	2	0	17	4	GGGAGGACGAUGCGGUUUUGGGGUUUUCCCGUGCCCCAGACGACUCGCCCGA	(((....(((..((....(((((..........)))))..))..))))))..	VIII	G
>0480		CCCTGTAGTCTGTTCGTCCC	20	0	0	1	2	8	5	16	4	GGGAGGACGAUGCGGCCCUGUAGUCUGUUCGUCCCCAGACGACUCGCCCGA	............(((....((.(((((........))))).))....))).	I	B
>0481		CCCTGTCGTCTGTTAGTCCC	20	0	1	2	5	2	6	16	5	GGGAGGACGAUGCGGCCCUGUCGUCUGUUAGUCCCCAGACGACUCGCCCGA	............(((....((((((((........))))))))....))).	I	B
>0482		CCCTGTCGTCTGTTCGTACC	20	0	0	2	2	6	6	16	4	GGGAGGACGAUGCGGCCCUGUCGUCUGUUCGUACCCAGACGACUCGCCCGA	............(((....((((((((........))))))))....))).	I	B
>0483		CCCTGTCGTCTGTTCGTCCT	20	0	0	0	6	5	5	16	3	GGGAGGACGAUGCGGCCCUGUCGUCUGUUCGUCCUCAGACGACUCGCCCGA	............(((....((((((((........))))))))....))).	I	B
>0484		CCCTGTCGTCTGTTCTCCC	19	0	0	2	3	5	6	16	4	GGGAGGACGAUGCGGCCCUGUCGUCUGUUCUCCCCAGACGACUCGCCCGA	............(((....((((((((.......))))))))....))).	I	B
>0485		CGACTCTTCTGCTCCTGCCC	20	0	0	1	4	6	5	16	4	GGGAGGACGAUGCGGCGACUCUUCUGCUCCUGCCCCAGACGACUCGCCCGA	.............(((((.((.((((.........)))).)).)))))...	none	C
>0486		CGTCTCCTCTGGTTCGTCCC	20	0	0	0	2	7	7	16	3	GGGAGGACGAUGCGGCGUCUCCUCUGGUUCGUCCCCAGACGACUCGCCCGA	.............((((..((.(((((.......))))).))..))))...	IV	C
>0487		CGTCTTCGTCTGTGGGCCGC	20	0	1	6	3	2	4	16	5	GGGAGGACGAUGCGGCGUCUUCGUCUGUGGGCCGCCAGACGACUCGCCCGA	(((..((((......)))).(((((((........)))))))....)))..	none	A
>0488		CGTTTCGTTCTGACCGTCCC	20	0	1	1	2	6	6	16	5	GGGAGGACGAUGCGGCGUUUCGUUCUGACCGUCCCCAGACGACUCGCCCGA	.............((((..((((.(((........)))))))..))))...	none	C
>0489		GCATTCGATCTGCCACTCCC	20	0	0	0	2	5	9	16	3	GGGAGGACGAUGCGGGCAUUCGAUCUGCCACUCCCCAGACGACUCGCCCGA	............(((((..(((.((((........)))))))...))))).	none	B
>0490		GCCCTTCGTTCTGACCTCCC	20	0	0	1	1	5	9	16	4	GGGAGGACGAUGCGGGCCCUUCGUUCUGACCUCCCCAGACGACUCGCCCGA	............(((((...((((.(((.......)))))))...))))).	V	B
>0491		GCCTACTCGTCTGACCTCCC	20	0	1	4	5	4	2	16	5	GGGAGGACGAUGCGGGCCUACUCGUCUGACCUCCCCAGACGACUCGCCCGA	............(((((....(((((((.......)))))))...))))).	none	B
>0492		GCTTTTCGTCTGCGCCTCCC	20	0	1	8	1	0	6	16	4	GGGAGGACGAUGCGGGCUUUUCGUCUGCGCCUCCCCAGACGACUCGCCCGA	............(((((...(((((((........)))))))...))))).	none	B
>0493		TACTGTCGTATGTTCGTCCC	20	0	1	4	6	4	1	16	5	GGGAGGACGAUGCGGUACUGUCGUAUGUUCGUCCCCAGACGACUCGCCCGA	.((.((((((.....(((....)))...))))))))...............	I	F
>0494		TCCTGACGTCTGTTCGTCCA	20	0	2	2	4	6	2	16	5	GGGAGGACGAUGCGGUCCUGACGUCUGUUCGUCCACAGACGACUCGCCCGA	((((((((......)))))..(((((((......))))))).....)))..	I	A
>0495		TCCTGGCTTGTCGTTATCCC	20	0	3	8	2	3	0	16	4	GGGAGGACGAUGCGGUCCUGGCUUGUCGUUAUCCCCAGACGACUCGCCCGA	...(((((......)))))(((..(((((.........)))))..)))...	VII	E
>0496		TCCTGGCTTGTCTTGTCCC	19	0	4	9	3	0	0	16	3	GGGAGGACGAUGCGGUCCUGGCUUGUCUUGUCCCCAGACGACUCGCCCGA	...(((((......)))))(((..(((..(((....))))))..)))...	VII	E
>0497		TCCTGTCGTCTGTTCGCTCC	20	0	0	6	4	5	1	16	4	GGGAGGACGAUGCGGUCCUGUCGUCUGUUCGCUCCCAGACGACUCGCCCGA	((((((((......)))))((((((((........))))))))...)))..	I	A
>0498		TCCTGTCGTCTGTTCGTCGG	20	0	2	5	1	5	3	16	5	GGGAGGACGAUGCGGUCCUGUCGUCUGUUCGUCGGCAGACGACUCGCCCGA	((((((((......)))))((((((((........))))))))...)))..	I	A
>0499		TCCTGTCGTCTGTTCGTTAC	20	0	1	2	5	7	1	16	5	GGGAGGACGAUGCGGUCCUGUCGUCUGUUCGUUACCAGACGACUCGCCCGA	((((((((......)))))((((((((........))))))))...)))..	I	A
>0500		TCGGTCGTCTACTTCGTCCC	20	0	0	3	4	5	4	16	4	GGGAGGACGAUGCGGUCGGUCGUCUACUUCGUCCCCAGACGACUCGCCCGA	............(((.(((((((((...........))))))).)).))).	none	B
>0501		TCTCTGGTGTTTCGGGCCGC	20	0	1	3	6	3	3	16	5	GGGAGGACGAUGCGGUCUCUGGUGUUUCGGGCCGCCAGACGACUCGCCCGA	.......((..(((((((((((............))))).))).))).)).	none	D
>0502		TCTTGTCGTCTGTCCGTCCC	20	0	0	1	4	3	8	16	4	GGGAGGACGAUGCGGUCUUGUCGUCUGUCCGUCCCCAGACGACUCGCCCGA	(((..(((......)))..((((((((........))))))))...)))..	I	A
>0503		TCTTGTCGTCTGTTGTCCC	19	0	0	4	6	4	2	16	4	GGGAGGACGAUGCGGUCUUGUCGUCUGUUGUCCCCAGACGACUCGCCCGA	(((..(((......)))..((((((((.......))))))))...)))..	I	A
>0504		TGAATCGTTCTGCGCCTCCC	20	0	2	1	4	6	3	16	5	GGGAGGACGAUGCGGUGAAUCGUUCUGCGCCUCCCCAGACGACUCGCCCGA	(((((((((((.......)))))......))))))................	none	none
>0505		ACGGCTCGTCTGTTGCTCCC	20	0	0	4	4	3	4	15	4	GGGAGGACGAUGCGGACGGCUCGUCUGUUGCUCCCCAGACGACUCGCCCGA	............(((.((..(((((((........)))))))..)).))).	none	B
>0506		CAGTCGTTCTGTCTCCTCCC	20	0	0	1	2	6	6	15	4	GGGAGGACGAUGCGGCAGUCGUUCUGUCUCCUCCCCAGACGACUCGCCCGA	.............(((((((((.(((.........))))))))).)))...	none	C
>0507		CCCTGTCGTTTGTTCGTCCC	20	0	1	1	4	2	7	15	5	GGGAGGACGAUGCGGCCCUGUCGUUUGUUCGUCCCCAGACGACUCGCCCGA	.((.((((((..................))))))))...............	I	F
>0508		CCGTGTCGTCTGTACTGCCC	20	0	7	7	1	0	0	15	3	GGGAGGACGAUGCGGCCGUGUCGUCUGUACUGCCCCAGACGACUCGCCCGA	............(((.((.((((((((........)))))))).)).))).	none	B
>0509		CGACTCGATCTGTAACTCCC	20	0	0	2	3	1	9	15	4	GGGAGGACGAUGCGGCGACUCGAUCUGUAACUCCCCAGACGACUCGCCCGA	.............(((((.(((.((((........))))))).)))))...	none	C
>0510		CTTGTCGTCTGTTCGTCCC	19	0	0	0	5	3	7	15	3	GGGAGGACGAUGCGGCUUGUCGUCUGUUCGUCCCCAGACGACUCGCCCGA	.............(((..((((((((........))))))))..)))...	I	C
>0511		GCCTCTCGTCTGTTCGTCCC	20	0	0	0	0	5	10	15	2	GGGAGGACGAUGCGGGCCUCUCGUCUGUUCGUCCCCAGACGACUCGCCCGA	............(((((...(((((((........)))))))...))))).	I	B
>0512		GCCTTCGTTTGTACCCTCCC	20	0	1	4	2	4	4	15	5	GGGAGGACGAUGCGGGCCUUCGUUUGUACCCUCCCCAGACGACUCGCCCGA	............(((((..((((.((.........)).))))...))))).	none	B
>0513		GCGATTCCTCTGCACCTCCC	20	0	0	2	3	5	5	15	4	GGGAGGACGAUGCGGGCGAUUCCUCUGCACCUCCCCAGACGACUCGCCCGA	............(((((((.((.((((........)))).)).))))))).	none	B
>0514		GTCCTGTCGTCTGATCGTCCC	21	0	0	0	2	5	8	15	3	GGGAGGACGAUGCGGGUCCUGUCGUCUGAUCGUCCCCAGACGACUCGCCCGA	((((((((.......)))))((((((((........))))))))...)))..	I	A
>0515		GTTTGTCGTCTGTTCGTCCC	20	0	0	3	5	4	3	15	4	GGGAGGACGAUGCGGGUUUGUCGUCUGUUCGUCCCCAGACGACUCGCCCGA	............((((...((((((((........))))))))...)))).	I	B
>0516		TCATGTCGTATGTTCGTCCC	20	0	0	1	5	3	6	15	4	GGGAGGACGAUGCGGUCAUGUCGUAUGUUCGUCCCCAGACGACUCGCCCGA	(((..(((......)))..(((((.((........)).)))))...)))..	I	A
>0517		TCATGTCGTCTGTTCGTACA	20	0	0	3	6	3	3	15	4	GGGAGGACGAUGCGGUCAUGUCGUCUGUUCGUACACAGACGACUCGCCCGA	(((..(((......)))..(((((((((......)))))))))...)))..	I	A
>0518		TCCTGTCGTCTGTCCTCCC	19	0	0	4	3	4	4	15	4	GGGAGGACGAUGCGGUCCUGUCGUCUGUCCUCCCCAGACGACUCGCCCGA	((((((((......)))))((((((((.......))))))))...)))..	I	A
>0519		TCCTGTCGTCTGTTCGTTCA	20	0	0	5	2	8	0	15	3	GGGAGGACGAUGCGGUCCUGUCGUCUGUUCGUUCACAGACGACUCGCCCGA	((((((((......)))))(((((((((......)))))))))...)))..	I	A
>0520		TCCTGTCGTCTGTTCTCC	18	0	2	4	4	4	1	15	5	GGGAGGACGAUGCGGUCCUGUCGUCUGUUCUCCCAGACGACUCGCCCGA	((((((((......)))))((((((((......))))))))...)))..	I	A
>0521		TCCTGTCGTTTGTTTGTCCC	20	0	0	4	5	4	2	15	4	GGGAGGACGAUGCGGUCCUGUCGUUUGUUUGUCCCCAGACGACUCGCCCGA	((((((((......)))))(((((.((........)).)))))...)))..	I	A
>0522		TCGGTTCTGGTTTCTGCCGC	20	0	5	8	1	1	0	15	4	GGGAGGACGAUGCGGUCGGUUCUGGUUUCUGCCGCCAGACGACUCGCCCGA	.......((..(((((((..(((((.........))))))))).))).)).	none	D
>0523		TCTTGTCGTCTGTTCGTACC	20	0	0	0	6	4	5	15	3	GGGAGGACGAUGCGGUCUUGUCGUCUGUUCGUACCCAGACGACUCGCCCGA	(((..(((......)))..((((((((........))))))))...)))..	I	A
>0524		TCTTGTTGTCTGTTCGTCCC	20	0	1	1	3	3	7	15	5	GGGAGGACGAUGCGGUCUUGUUGUCUGUUCGUCCCCAGACGACUCGCCCGA	(((..(((......)))..((.(((((........))))).))...)))..	I	A
>0525		TGGTCGTCTGATTTCGTCCC	20	0	1	2	3	5	4	15	5	GGGAGGACGAUGCGGUGGUCGUCUGAUUUCGUCCCCAGACGACUCGCCCGA	.......((..(((...((((((((..........)))))))).))).)).	none	D
>0526		TTTGGGGATTTCCCGTGCCC	20	0	10	4	1	0	0	15	3	GGGAGGACGAUGCGGUUUGGGGAUUUCCCGUGCCCCAGACGACUCGCCCGA	(((....(((..((...(((((..........)))))..))..))))))..	VIII	G
>0527		TTTGGGGTTTTCCCGTGTCC	20	0	10	5	0	0	0	15	2	GGGAGGACGAUGCGGUUUGGGGUUUUCCCGUGUCCCAGACGACUCGCCCGA	(((((..((.((.((....(((....)))....))))..)).))).))...	VIII	H
>0528		TTTGGGGTTATCCCGTGCCC	20	2	6	7	0	0	0	15	3	GGGAGGACGAUGCGGUUUGGGGUUAUCCCGUGCCCCAGACGACUCGCCCGA	(((....(((..((...(((((..........)))))..))..))))))..	VIII	G
>0529		TTTGGGGTTTTCCCGTGCCT	20	2	10	2	1	0	0	15	4	GGGAGGACGAUGCGGUUUGGGGUUUUCCCGUGCCUCAGACGACUCGCCCGA	(((((..((.((.((....(((....)))...)).))..)).))).))...	VIII	H
>0530		TTTGGGGTTTTCCCGTACCC	20	5	6	2	1	1	0	15	5	GGGAGGACGAUGCGGUUUGGGGUUUUCCCGUACCCCAGACGACUCGCCCGA	(((....(((..((...((((((........))))))..))..))))))..	VIII	G
>0531		ACGTTCTCGTCTGTGGCCGC	20	0	0	9	1	3	1	14	4	GGGAGGACGAUGCGGACGUUCUCGUCUGUGGCCGCCAGACGACUCGCCCGA	............(((.((...(((((((.......)))))))..)).))).	none	B
>0532		CCCAGTCGTCTGTTCGTCCC	20	0	0	3	3	2	6	14	4	GGGAGGACGAUGCGGCCCAGUCGUCUGUUCGUCCCCAGACGACUCGCCCGA	(((.((.((...)).)).(((((((((........)))))))))..)))..	I	none
>0533		CCCTGTCGTCTGTTCGTCCA	20	0	0	0	5	5	4	14	3	GGGAGGACGAUGCGGCCCUGUCGUCUGUUCGUCCACAGACGACUCGCCCGA	............(((....(((((((((......)))))))))....))).	I	B
>0534		CCGAGTTGTTTGCGCCTCCC	20	0	0	5	4	1	4	14	4	GGGAGGACGAUGCGGCCGAGUUGUUUGCGCCUCCCCAGACGACUCGCCCGA	............(((.(((((.((.((........)).)).))))).))).	none	none
>0535		CGTTGTCGGTCTGTGCTCCC	20	0	1	2	5	4	2	14	5	GGGAGGACGAUGCGGCGUUGUCGGUCUGUGCUCCCCAGACGACUCGCCCGA	.............((((..((((.((((.......)))))))).))))...	none	none
>0536		GCCTCGTCTGAACTCCTCCC	20	0	0	4	3	4	3	14	4	GGGAGGACGAUGCGGGCCUCGUCUGAACUCCUCCCCAGACGACUCGCCCGA	............(((((.(((((((..........)))))))...))))).	none	B
>0537		GCGTCTCCTCTGTTCGTCCC	20	0	0	1	4	6	3	14	4	GGGAGGACGAUGCGGGCGUCUCCUCUGUUCGUCCCCAGACGACUCGCCCGA	............((((((..((.((((........)))).))..)))))).	IV	B
>0538		GCTACTCGTTCTGCCCTCCC	20	0	1	1	5	2	5	14	5	GGGAGGACGAUGCGGGCUACUCGUUCUGCCCUCCCCAGACGACUCGCCCGA	............(((((...((((.(((.......)))))))...))))).	none	B
>0539		GCTCGTTCGTCTTTCGTCCC	20	0	0	5	0	4	5	14	3	GGGAGGACGAUGCGGGCUCGUUCGUCUUUCGUCCCCAGACGACUCGCCCGA	............(((((..((.(((((.........)))))))..))))).	none	B
>0540		GCTTTTCGTTTGTTCGTCCC	20	0	1	2	8	3	0	14	4	GGGAGGACGAUGCGGGCUUUUCGUUUGUUCGUCCCCAGACGACUCGCCCGA	............(((((...((((.((........)).))))...))))).	I	B
>0541		GTCCTGTCGTCTGTTAGTCCC	21	0	0	1	1	3	9	14	4	GGGAGGACGAUGCGGGUCCUGUCGUCUGUUAGUCCCCAGACGACUCGCCCGA	((((((((.......)))))((((((((........))))))))...)))..	I	A
>0542		GTGTTCGTCTGTTTCGTCCC	20	0	0	3	1	4	6	14	4	GGGAGGACGAUGCGGGUGUUCGUCUGUUUCGUCCCCAGACGACUCGCCCGA	............((((...(((((((.........)))))))....)))).	I	B
>0543		GTTCGTCGTTTGTTTCGTCCC	21	0	0	2	3	5	4	14	4	GGGAGGACGAUGCGGGUUCGUCGUUUGUUUCGUCCCCAGACGACUCGCCCGA	(((..(((((.......))))).......(((((....)))))....)))..	none	none
>0544		TCCTGACTTGTCGTTGTCCC	20	0	5	8	1	0	0	14	3	GGGAGGACGAUGCGGUCCUGACUUGUCGUUGUCCCCAGACGACUCGCCCGA	((((((((......))))).....(((((((....)).)))))...)))..	VII	none
>0545		TCCTGCCGTCTGTTCGTTCC	20	0	0	2	3	7	2	14	4	GGGAGGACGAUGCGGUCCUGCCGUCUGUUCGUUCCCAGACGACUCGCCCGA	((.(((((......))))).))(((((........)))))...........	I	none
>0546		TCCTGTCGTCTGCTTGTCCC	20	0	0	6	0	8	0	14	2	GGGAGGACGAUGCGGUCCUGUCGUCUGCUUGUCCCCAGACGACUCGCCCGA	((((((((......)))))((((((((........))))))))...)))..	I	A
>0547		TCCTGTCGTCTGTCCTTCCC	20	0	1	1	3	7	2	14	5	GGGAGGACGAUGCGGUCCUGUCGUCUGUCCUUCCCCAGACGACUCGCCCGA	((((((((......)))))((((((((........))))))))...)))..	I	A
>0548		TCTTGTCGTCTGTTCTCCC	19	0	0	3	5	3	3	14	4	GGGAGGACGAUGCGGUCUUGUCGUCUGUUCUCCCCAGACGACUCGCCCGA	(((..(((......)))..((((((((.......))))))))...)))..	I	A
>0549		TGACTCGTCTGTCTCGTCCC	20	0	0	1	2	4	7	14	4	GGGAGGACGAUGCGGUGACUCGUCUGUCUCGUCCCCAGACGACUCGCCCGA	.((.((((((......(((......)))))))))))...............	VI	F
>0550		TTTGGGGTTTTCCCGTTCCC	20	0	10	2	1	1	0	14	4	GGGAGGACGAUGCGGUUUGGGGUUUUCCCGUUCCCCAGACGACUCGCCCGA	(((....(((..((...(((((..........)))))..))..))))))..	VIII	G
>0551		TTTGGGGTTTTCCCGTCCC	19	2	7	4	1	0	0	14	4	GGGAGGACGAUGCGGUUUGGGGUUUUCCCGUCCCCAGACGACUCGCCCGA	(((....(((..((...(((((.........)))))..))..))))))..	VIII	G
>0552		TTTGGGGTTTTCCTGTGCCC	20	2	10	2	0	0	0	14	3	GGGAGGACGAUGCGGUUUGGGGUUUUCCUGUGCCCCAGACGACUCGCCCGA	(((....(((..((...(((((..........)))))..))..))))))..	VIII	G
>0553		TTTGGGGCTTTTCCCGTGCCC	21	3	6	4	0	1	0	14	4	GGGAGGACGAUGCGGUUUGGGGCUUUUCCCGUGCCCCAGACGACUCGCCCGA	(((....(((..((...((((((.........))))))..))..))))))..	VIII	G
>0554		ACCTGTCGTCTGTTCGTCCA	20	0	0	3	5	3	2	13	4	GGGAGGACGAUGCGGACCUGUCGUCUGUUCGUCCACAGACGACUCGCCCGA	............(((....(((((((((......)))))))))....))).	I	B
>0555		CCCTGTCCTCTGTTCGTCCC	20	0	0	3	1	3	6	13	4	GGGAGGACGAUGCGGCCCUGUCCUCUGUUCGUCCCCAGACGACUCGCCCGA	..((((((...........))))))...(((((....))))).........	I	none
>0556		CCCTGTCGTCTATTCGTCCC	20	0	1	1	4	4	3	13	5	GGGAGGACGAUGCGGCCCUGUCGUCUAUUCGUCCCCAGACGACUCGCCCGA	............(((....(((((((..........)))))))....))).	I	B
>0557		CCCTGTCGTCTGTTCCC	17	0	0	1	0	9	3	13	3	GGGAGGACGAUGCGGCCCUGUCGUCUGUUCCCCAGACGACUCGCCCGA	............(((....((((((((.....))))))))....))).	I	B
>0558		CCGATTCGTTTGCCACTCCC	20	0	0	0	5	5	3	13	3	GGGAGGACGAUGCGGCCGAUUCGUUUGCCACUCCCCAGACGACUCGCCCGA	............(((.(((.((((.((........)).)))).))).))).	none	none
>0559		CCTGATCGTCTGCAGCTCCC	20	0	0	2	1	5	5	13	4	GGGAGGACGAUGCGGCCUGAUCGUCUGCAGCUCCCCAGACGACUCGCCCGA	((((((.((...)).)))(((((((((........))))))).)).)))..	none	none
>0560		CCTGTCGTCTTTTTTCGTCCC	21	0	0	0	3	2	8	13	3	GGGAGGACGAUGCGGCCUGUCGUCUUUUUUCGUCCCCAGACGACUCGCCCGA	.............(((..(((((((............)))))))..)))...	I	C
>0561		CGACTCTCTGATGTCCACCC	20	0	0	1	3	2	7	13	4	GGGAGGACGAUGCGGCGACUCUCUGAUGUCCACCCCAGACGACUCGCCCGA	.............(((((.((((((..........)))).)).)))))...	none	C
>0562		CGCTTCCTCTGGTTCGTCCC	20	0	0	0	2	4	7	13	3	GGGAGGACGAUGCGGCGCUUCCUCUGGUUCGUCCCCAGACGACUCGCCCGA	.............((((..((.(((((.......))))).))..))))...	IV	C
>0563		CGCTTTCGTTCTGCGCTCCC	20	0	1	5	2	4	1	13	5	GGGAGGACGAUGCGGCGCUUUCGUUCUGCGCUCCCCAGACGACUCGCCCGA	............(((.((..((((.(((.......)))))))...))))).	none	B
>0564		CGCTTTTCGTCTGCTCTCCC	20	0	0	3	1	2	7	13	4	GGGAGGACGAUGCGGCGCUUUUCGUCUGCUCUCCCCAGACGACUCGCCCGA	............(((.((...(((((((.......)))))))...))))).	none	B
>0565		CGTATCTCGTCTGCTCTCCC	20	0	1	1	2	4	5	13	5	GGGAGGACGAUGCGGCGUAUCUCGUCUGCUCUCCCCAGACGACUCGCCCGA	.............((((....(((((((.......)))))))..))))...	none	C
>0567		GCATGCTCGTCTCACGTCCC	20	0	0	2	2	5	4	13	4	GGGAGGACGAUGCGGGCAUGCUCGUCUCACGUCCCCAGACGACUCGCCCGA	(((..(((((.((......)))))))...((((....)))).....)))..	none	none
>0568		GCCACTCGTCTAAACCTCCC	20	0	1	2	3	1	6	13	5	GGGAGGACGAUGCGGGCCACUCGUCUAAACCUCCCCAGACGACUCGCCCGA	............(((((...((((((..........))))))...))))).	none	B
>0569		GCCCTTCGTTTGACACTCCC	20	0	0	2	3	5	3	13	4	GGGAGGACGAUGCGGGCCCUUCGUUUGACACUCCCCAGACGACUCGCCCGA	............(((((...((((.((........)).))))...))))).	none	B
>0570		GCGTTTCCTCTGGTTCGTCCC	21	0	0	0	0	1	12	13	2	GGGAGGACGAUGCGGGCGUUUCCUCUGGUUCGUCCCCAGACGACUCGCCCGA	............((((((..((.(((((.......))))).))..)))))).	IV	B
>0571		GCGTTTCCTCTGTCCGTCCC	20	0	0	0	3	2	8	13	3	GGGAGGACGAUGCGGGCGUUUCCUCUGUCCGUCCCCAGACGACUCGCCCGA	............((((((..((.((((........)))).))..)))))).	IV	B
>0572		GTCCTCTCGTCTGTTCGTCCC	21	0	0	0	1	2	10	13	3	GGGAGGACGAUGCGGGUCCUCUCGUCUGUUCGUCCCCAGACGACUCGCCCGA	..((((((.......))))))(((((((........))))))).........	I	none
>0573		GTCCTTTCGTCTGTTCGTCCC	21	0	0	0	1	2	10	13	3	GGGAGGACGAUGCGGGUCCUUUCGUCUGUUCGUCCCCAGACGACUCGCCCGA	((((((((.......))))).(((((((........)))))))....)))..	I	A
>0574		GTCTTCGTCTGTTGCCTCCC	20	0	0	1	4	1	7	13	4	GGGAGGACGAUGCGGGUCUUCGUCUGUUGCCUCCCCAGACGACUCGCCCGA	............((((...(((((((.........)))))))....)))).	none	B
>0575		GTTCATTTTTGCCGCGTGGC	20	0	9	3	1	0	0	13	3	GGGAGGACGAUGCGGGUUCAUUUUUGCCGCGUGGCCAGACGACUCGCCCGA	...........((((...........))))..(((.((....)).)))...	none	none
>0576		GTTCGTCGTCTTATCGTCCC	20	0	0	2	1	2	8	13	4	GGGAGGACGAUGCGGGUUCGUCGUCUUAUCGUCCCCAGACGACUCGCCCGA	............((((...(((((((..........)))))))...)))).	none	B
>0577		TAATGTCGTCTGTTCGTCCC	20	0	0	3	4	2	4	13	4	GGGAGGACGAUGCGGUAAUGUCGUCUGUUCGUCCCCAGACGACUCGCCCGA	............(((....((((((((........))))))))....))).	I	B
>0578		TACTGTCGTCTGTTAGTCCC	20	0	1	2	5	1	4	13	5	GGGAGGACGAUGCGGUACUGUCGUCUGUUAGUCCCCAGACGACUCGCCCGA	............(((....((((((((........))))))))....))).	I	B
>0579		TCATGTCGTCTGTTAGTACC	20	0	0	0	9	2	2	13	3	GGGAGGACGAUGCGGUCAUGUCGUCUGUUAGUACCCAGACGACUCGCCCGA	(((..(((......)))..((((((((........))))))))...)))..	I	A
>0580		TCCTGACGTCTGTTCGTACC	20	0	0	3	4	4	2	13	4	GGGAGGACGAUGCGGUCCUGACGUCUGUUCGUACCCAGACGACUCGCCCGA	((((((((......)))))..((((((........)))))).....)))..	I	A
>0581		TCCTGTAGTCTGTTAGTCAC	20	0	0	4	5	3	1	13	4	GGGAGGACGAUGCGGUCCUGUAGUCUGUUAGUCACCAGACGACUCGCCCGA	((((((((......)))))((.(((((........))))).))...)))..	I	A
>0582		TCCTGTAGTCTGTTCGTACA	20	0	1	4	4	2	2	13	5	GGGAGGACGAUGCGGUCCUGUAGUCUGUUCGUACACAGACGACUCGCCCGA	((((((((......)))))((.((((((......)))))).))...)))..	I	A
>0583		TCCTGTCGCCTGTTCGCCCC	20	0	1	0	3	4	5	13	4	GGGAGGACGAUGCGGUCCUGUCGCCUGUUCGCCCCCAGACGACUCGCCCGA	((((((((......)))))((((.(((........))).))))...)))..	I	A
>0584		TCCTGTCGTCCGTTCGCCCC	20	0	1	5	2	2	3	13	5	GGGAGGACGAUGCGGUCCUGUCGUCCGUUCGCCCCCAGACGACUCGCCCGA	((((((((......)))))((((((............))))))...)))..	I	A
>0585		TCCTGTCGTCGTCGTCCC	18	0	3	1	3	6	0	13	4	GGGAGGACGAUGCGGUCCUGUCGUCGUCGUCCCCAGACGACUCGCCCGA	((((((((......)))))..((..((((((....)))))).)))))..	I	none
>0586		TCCTGTCGTCTGATCGTACC	20	0	0	3	3	3	4	13	4	GGGAGGACGAUGCGGUCCUGUCGUCUGAUCGUACCCAGACGACUCGCCCGA	((((((((......)))))((((((((........))))))))...)))..	I	A
>0587		TCCTGTCGTCTGCCCGTCCC	20	0	0	5	3	4	1	13	4	GGGAGGACGAUGCGGUCCUGUCGUCUGCCCGUCCCCAGACGACUCGCCCGA	((((((((......)))))((((((((........))))))))...)))..	I	A
>0588		TCCTGTCGTCTGGTCCC	17	0	0	2	3	4	4	13	4	GGGAGGACGAUGCGGUCCUGUCGUCUGGUCCCCAGACGACUCGCCCGA	((((((((......)))))(((((((((...)))))))))...)))..	I	A
>0589		TCCTGTCGTCTGTTCCTTCC	20	0	2	4	3	3	1	13	5	GGGAGGACGAUGCGGUCCUGUCGUCUGUUCCUUCCCAGACGACUCGCCCGA	((((((((......)))))((((((((........))))))))...)))..	I	A
>0590		TCCTGTCGTCTGTTCGT	17	0	0	4	2	5	2	13	4	GGGAGGACGAUGCGGUCCUGUCGUCUGUUCGUCAGACGACUCGCCCGA	((((((((......)))))((((((((.....))))))))...)))..	I	A
>0591		TCCTTGCTTGTCGTTGTCCC	20	0	4	7	1	0	1	13	4	GGGAGGACGAUGCGGUCCUUGCUUGUCGUUGUCCCCAGACGACUCGCCCGA	...(((((......))))).((..(((((((....)).)))))..))....	VII	E
>0592		TCTTGTCGCCTGTTCGTCCC	20	0	0	0	4	3	6	13	3	GGGAGGACGAUGCGGUCUUGUCGCCUGUUCGUCCCCAGACGACUCGCCCGA	.((.((((((...((........))...))))))))...............	I	F
>0593		TGAGCGTCTGCTTTCGTCCC	20	0	0	2	2	3	6	13	4	GGGAGGACGAUGCGGUGAGCGUCUGCUUUCGUCCCCAGACGACUCGCCCGA	............(((.(((((((((..........)))))).)))..))).	none	B
>0594		TGATGTTCGTCTGCCGTCCC	20	0	1	2	3	2	5	13	5	GGGAGGACGAUGCGGUGAUGUUCGUCUGCCGUCCCCAGACGACUCGCCCGA	............(((.((.((.((((((.......))))))))))..))).	none	none
>0595		TCCTGTCGTCTTTTCGTTCC	20	1	0	6	2	3	1	13	5	GGGAGGACGAUGCGGUCCUGUCGUCUUUUCGUUCCCAGACGACUCGCCCGA	((((((((......)))))(((((((..........)))))))...)))..	I	A
>0596		TTTGGGGTTTTCCCCTGCCC	20	2	11	0	0	0	0	13	2	GGGAGGACGAUGCGGUUUGGGGUUUUCCCCUGCCCCAGACGACUCGCCCGA	(((((..((.((.((...((((....))))...))))..)).))).))...	VIII	H
>0597		AGCCTTTCGTCTGCACTCCC	20	0	1	0	3	2	6	12	4	GGGAGGACGAUGCGGAGCCUUUCGUCUGCACUCCCCAGACGACUCGCCCGA	............(((.((...(((((((.......)))))))...))))).	none	B
>0598		CCATTCGTCTGATACCTCCC	20	0	0	2	3	2	5	12	4	GGGAGGACGAUGCGGCCAUUCGUCUGAUACCUCCCCAGACGACUCGCCCGA	.............(((...(((((((.........)))))))...)))...	none	C
>0599		CCCGTCGTCTTTTGCCTCCC	20	0	0	3	6	1	2	12	4	GGGAGGACGAUGCGGCCCGUCGUCUUUUGCCUCCCCAGACGACUCGCCCGA	.............(((..(((((((...........)))))))..)))...	none	C
>0600		CCCTGTCGTCTCTTCGTCCC	20	0	0	2	2	5	3	12	4	GGGAGGACGAUGCGGCCCUGUCGUCUCUUCGUCCCCAGACGACUCGCCCGA	((((((((((..........))))).))(((((....)))))....)))..	I	none
>0601		CCTGTCGTCTTACACGTCCC	20	0	0	4	2	2	4	12	4	GGGAGGACGAUGCGGCCUGUCGUCUUACACGUCCCCAGACGACUCGCCCGA	.............(((..(((((((...........)))))))..)))...	none	C
>0602		CGACGTCTGAATTACCTCCC	20	0	1	1	4	1	5	12	5	GGGAGGACGAUGCGGCGACGUCUGAAUUACCUCCCCAGACGACUCGCCCGA	.............(((((((((((...........))))))..)))))...	none	C
>0603		CGACTCCTCTGTATCCTCCG	20	0	0	1	2	3	6	12	4	GGGAGGACGAUGCGGCGACUCCUCUGUAUCCUCCGCAGACGACUCGCCCGA	(((((..((.(((((..((......)).....)))))..)).))).))...	none	H
>0604		CGAGCCTCTGAATCTCTCCC	20	0	0	1	2	5	4	12	4	GGGAGGACGAUGCGGCGAGCCUCUGAAUCUCUCCCCAGACGACUCGCCCGA	.............((((((..((((..........))))...))))))...	none	none
>0605		CGTAGTCCTCTGAACCTCCC	20	0	0	3	1	1	7	12	4	GGGAGGACGAUGCGGCGUAGUCCUCUGAACCUCCCCAGACGACUCGCCCGA	.............((((.((((.((((........)))).))))))))...	none	C
>0606		CTAGTCGTTTGCCTCCTCCC	20	0	0	1	4	3	4	12	4	GGGAGGACGAUGCGGCUAGUCGUUUGCCUCCUCCCCAGACGACUCGCCCGA	(((((((......(((.........))))))))))................	none	none
>0607		CTTTGTCGTCTGTTCGTCCC	20	0	1	1	4	4	2	12	5	GGGAGGACGAUGCGGCUUUGUCGUCUGUUCGUCCCCAGACGACUCGCCCGA	............(((....((((((((........))))))))....))).	I	B
>0608		GAGTCTCGTCTGTCCCTCCC	20	0	0	0	1	9	2	12	3	GGGAGGACGAUGCGGGAGUCUCGUCUGUCCCUCCCCAGACGACUCGCCCGA	............((((....(((((((........)))))))....)))).	none	B
>0609		GCCACTCTTCTGCTGCTCCC	20	0	0	0	5	4	3	12	3	GGGAGGACGAUGCGGGCCACUCUUCUGCUGCUCCCCAGACGACUCGCCCGA	............(((((...((.((((........)))).))...))))).	none	B
>0610		GCCTATCGTCTGATCCTCCC	20	0	0	3	5	2	2	12	4	GGGAGGACGAUGCGGGCCUAUCGUCUGAUCCUCCCCAGACGACUCGCCCGA	............(((((...(((((((........)))))))...))))).	none	B
>0611		GCCTCTTGTCTGACCTTCCC	20	0	0	2	3	3	4	12	4	GGGAGGACGAUGCGGGCCUCUUGUCUGACCUUCCCCAGACGACUCGCCCGA	............(((((.....(((((........))))).....))))).	none	none
>0612		GCCTTCGTCTCTTGCCTCCC	20	0	0	5	1	2	4	12	4	GGGAGGACGAUGCGGGCCUUCGUCUCUUGCCUCCCCAGACGACUCGCCCGA	............(((((..((((((...........))))))...))))).	none	B
>0613		GCGTTTTCTCTGTTCGTCCC	20	0	0	1	1	5	5	12	4	GGGAGGACGAUGCGGGCGUUUUCUCUGUUCGUCCCCAGACGACUCGCCCGA	............((((((...((((((........)))).))..)))))).	IV	B
>0614		GTCCTGTCGTCTGTCTGTCCC	21	0	0	0	3	6	3	12	3	GGGAGGACGAUGCGGGUCCUGUCGUCUGUCUGUCCCCAGACGACUCGCCCGA	((((((((.......)))))((((((((........))))))))...)))..	I	A
>0615		GTCGTCTTTCGTCTCGTCCC	20	0	1	0	3	3	5	12	4	GGGAGGACGAUGCGGGUCGUCUUUCGUCUCGUCCCCAGACGACUCGCCCGA	(((..(((((......)))))...((..(((((....)))))..)))))..	none	none
>0616		GTCTTTCGTCTGCAACTCCC	20	0	0	0	0	1	11	12	2	GGGAGGACGAUGCGGGUCUUUCGUCUGCAACUCCCCAGACGACUCGCCCGA	............((((....(((((((........)))))))....)))).	none	B
>0617		TCCAGTCGTTTGTTTGCCGC	20	0	1	5	5	1	0	12	4	GGGAGGACGAUGCGGUCCAGUCGUUUGUUUGCCGCCAGACGACUCGCCCGA	(((.((((......))))((((((.((........)).))))))..)))..	none	A
>0618		TCCCGTCGTCTGCTCGTCCC	20	0	1	3	2	4	2	12	5	GGGAGGACGAUGCGGUCCCGUCGUCUGCUCGUCCCCAGACGACUCGCCCGA	(((.((((......)))).((((((((........))))))))...)))..	I	A
>0619		TCCCGTCGTCTGTCCGTCCC	20	0	0	5	4	2	1	12	4	GGGAGGACGAUGCGGUCCCGUCGUCUGUCCGUCCCCAGACGACUCGCCCGA	(((.((((......)))).((((((((........))))))))...)))..	I	A
>0620		TCCTATCGTCTATTCGTCCC	20	0	0	2	5	1	4	12	4	GGGAGGACGAUGCGGUCCUAUCGUCUAUUCGUCCCCAGACGACUCGCCCGA	((((((((......))))).((((((..........))))))....)))..	I	A
>0621		TCCTGGCTTGTCGTTCTCCC	20	0	2	8	2	0	0	12	3	GGGAGGACGAUGCGGUCCUGGCUUGUCGUUCUCCCCAGACGACUCGCCCGA	...(((((......)))))(((..(((((.((....)))))))..)))...	VII	E
>0622		TCCTGGCTTGTCGTTGTCCA	20	0	3	7	1	1	0	12	4	GGGAGGACGAUGCGGUCCUGGCUUGUCGUUGUCCACAGACGACUCGCCCGA	...(((((......)))))(((..(((((((....)).)))))..)))...	VII	E
>0623		TCCTGTAGTCTGTTCGTTCC	20	0	1	5	0	4	2	12	4	GGGAGGACGAUGCGGUCCUGUAGUCUGUUCGUUCCCAGACGACUCGCCCGA	((((((((......)))))((.(((((........))))).))...)))..	I	A
>0624		TCCTGTCGCCTGCTCGTCCC	20	0	0	3	3	6	0	12	3	GGGAGGACGAUGCGGUCCUGUCGCCUGCUCGUCCCCAGACGACUCGCCCGA	((((((((......)))))((((.(((........))).))))...)))..	I	A
>0625		TCCTGTCGTCTCTCCGTCCC	20	0	0	5	6	1	0	12	3	GGGAGGACGAUGCGGUCCUGUCGUCUCUCCGUCCCCAGACGACUCGCCCGA	((((((((......)))))(((((((..........)))))))...)))..	I	A
>0626		TCCTGTCGTCTGTTCCCCCC	20	0	1	3	4	2	2	12	5	GGGAGGACGAUGCGGUCCUGUCGUCUGUUCCCCCCCAGACGACUCGCCCGA	((((((((......)))))((((((((........))))))))...)))..	I	A
>0627		TCCTGTCGTCTGTTTGTACC	20	0	0	3	5	1	3	12	4	GGGAGGACGAUGCGGUCCUGUCGUCUGUUUGUACCCAGACGACUCGCCCGA	((((((((......)))))((((((((........))))))))...)))..	I	A
>0628		TCCTGTCGTCTGTTTTTCCC	20	0	1	3	0	5	3	12	4	GGGAGGACGAUGCGGUCCUGUCGUCUGUUUUUCCCCAGACGACUCGCCCGA	((((((((......)))))((((((((........))))))))...)))..	I	A
>0629		TCCTGTCGTTTGTTCGTTCC	20	0	0	4	3	5	0	12	3	GGGAGGACGAUGCGGUCCUGUCGUUUGUUCGUUCCCAGACGACUCGCCCGA	((((((((......)))))(((((.((........)).)))))...)))..	I	A
>0630		TCGACTCGTCTCATGCTCCC	20	0	0	1	1	4	6	12	4	GGGAGGACGAUGCGGUCGACUCGUCUCAUGCUCCCCAGACGACUCGCCCGA	............(((.(((.((((((..........)))))).))).))).	none	B
>0631		TCTTGTCATCTGTTCGTCCC	20	0	0	0	2	1	9	12	3	GGGAGGACGAUGCGGUCUUGUCAUCUGUUCGUCCCCAGACGACUCGCCCGA	(((..(((......)))..(((.((((........)))).)))...)))..	I	A
>0632		TCTTGTCGTCTCGCGTCCC	19	0	0	4	2	4	2	12	4	GGGAGGACGAUGCGGUCUUGUCGUCUCGCGUCCCCAGACGACUCGCCCGA	(((..(((......)))..(((((((.........)))))))...)))..	none	A
>0633		TCTTGTCGTCTGTTAGTCCC	20	0	0	2	3	2	5	12	4	GGGAGGACGAUGCGGUCUUGUCGUCUGUUAGUCCCCAGACGACUCGCCCGA	(((..(((......)))..((((((((........))))))))...)))..	I	A
>0634		TCTTGTCGTCTGTTCGTCCA	20	0	0	1	3	1	7	12	4	GGGAGGACGAUGCGGUCUUGUCGUCUGUUCGUCCACAGACGACUCGCCCGA	(((..(((......)))..(((((((((......)))))))))...)))..	I	A
>0635		TGACTCGTCTGTTTTCGTCCC	21	0	0	0	3	3	6	12	3	GGGAGGACGAUGCGGUGACUCGUCUGUUUUCGUCCCCAGACGACUCGCCCGA	............(((.((.(((((((..........))))))).))..))).	VI	B
>0636		TGTCTGTCGTCTGCGCTCCC	20	0	0	4	2	1	5	12	4	GGGAGGACGAUGCGGUGUCUGUCGUCUGCGCUCCCCAGACGACUCGCCCGA	(((..(((........))).((((((((.......))))))))...)))..	none	A
>0637		TTTGGGGTCTTTCCCGTGCCC	21	0	9	3	0	0	0	12	2	GGGAGGACGAUGCGGUUUGGGGUCUUUCCCGUGCCCCAGACGACUCGCCCGA	(((....(((..((...(((((...........)))))..))..))))))..	VIII	G
>0638		TTTGGGGTTTTACCGTGCCC	20	0	7	4	0	1	0	12	3	GGGAGGACGAUGCGGUUUGGGGUUUUACCGUGCCCCAGACGACUCGCCCGA	(((....(((..((...(((((..........)))))..))..))))))..	VIII	G
>0639		TTTGGGGTTTTCCGTGCCC	19	0	10	2	0	0	0	12	2	GGGAGGACGAUGCGGUUUGGGGUUUUCCGUGCCCCAGACGACUCGCCCGA	(((....(((..((...(((((.........)))))..))..))))))..	VIII	G
>0640		TTGGGGTTTTTCCCGTGCCC	20	1	3	8	0	0	0	12	3	GGGAGGACGAUGCGGUUGGGGUUUUUCCCGUGCCCCAGACGACUCGCCCGA	(((....(((..((..(((((...........)))))..))..))))))..	VIII	G
>0641		TTTGGGGTTTTCCCGTCCCC	20	1	5	5	1	0	0	12	4	GGGAGGACGAUGCGGUUUGGGGUUUUCCCGUCCCCCAGACGACUCGCCCGA	(((....(((..((...(((((..........)))))..))..))))))..	VIII	G
>0642		TTTGGGGTTTTTCCCGTACCC	21	2	9	0	1	0	0	12	3	GGGAGGACGAUGCGGUUUGGGGUUUUUCCCGUACCCCAGACGACUCGCCCGA	(((....(((..((...((((((.........))))))..))..))))))..	VIII	G
>0643		TTTGGGGTATTCCCGTGCCC	20	3	8	0	1	0	0	12	3	GGGAGGACGAUGCGGUUUGGGGUAUUCCCGUGCCCCAGACGACUCGCCCGA	(((....(((..((...(((((..........)))))..))..))))))..	VIII	G
>0644		ACCTGTCGTCTGTTCCTCCC	20	0	0	1	5	4	1	11	4	GGGAGGACGAUGCGGACCUGUCGUCUGUUCCUCCCCAGACGACUCGCCCGA	............(((....((((((((........))))))))....))).	I	B
>0645		ATTGGGGTTTTCCCGTGCCC	20	0	9	1	1	0	0	11	3	GGGAGGACGAUGCGGAUUGGGGUUUUCCCGUGCCCCAGACGACUCGCCCGA	(((....(((..((...(((((..........)))))..))..))))))..	VIII	G
>0646		CACTGTCGTCTGTTCGTCCC	20	0	0	2	1	3	5	11	4	GGGAGGACGAUGCGGCACUGUCGUCUGUUCGUCCCCAGACGACUCGCCCGA	............(((....((((((((........))))))))....))).	I	B
>0647		CCTGTCGTCTTTTCGTCCC	19	0	0	0	0	2	9	11	2	GGGAGGACGAUGCGGCCUGUCGUCUUUUCGUCCCCAGACGACUCGCCCGA	.............(((..(((((((..........)))))))..)))...	I	C
>0648		CCTGTCTTCTGGTTCGTCCC	20	0	0	2	4	4	1	11	4	GGGAGGACGAUGCGGCCUGUCUUCUGGUUCGUCCCCAGACGACUCGCCCGA	.............(((..(((.(((((.......))))).)))..)))...	none	C
>0649		CGACTCGGTCTGCACTCCC	19	0	0	1	3	4	3	11	4	GGGAGGACGAUGCGGCGACUCGGUCUGCACUCCCCAGACGACUCGCCCGA	.............(((((.(((.((((.......))))))).)))))...	none	C
>0650		CGAGCTTCTGGTATCGTCCC	20	0	0	0	1	1	9	11	3	GGGAGGACGAUGCGGCGAGCUUCUGGUAUCGUCCCCAGACGACUCGCCCGA	.............((((((..(((((........)))))...))))))...	none	none
>0651		CGAGTTCCTCTGATCGTCCC	20	0	0	1	1	3	6	11	4	GGGAGGACGAUGCGGCGAGUUCCUCUGAUCGUCCCCAGACGACUCGCCCGA	.............((((((.((.((((........)))).))))))))...	none	C
>0652		CGCGTCTTCTGCTCACTCCC	20	0	0	1	1	4	5	11	4	GGGAGGACGAUGCGGCGCGUCUUCUGCUCACUCCCCAGACGACUCGCCCGA	.............((((.(((.((((.........)))).))).))))...	none	C
>0653		CGTACTCGTCTGCTCTTCCC	20	0	1	0	3	2	5	11	4	GGGAGGACGAUGCGGCGUACUCGUCUGCUCUUCCCCAGACGACUCGCCCGA	.............((((...(((((((........)))))))..))))...	none	C
>0654		CGTTTCCTCTGGTTCGTCC	19	0	0	0	0	1	10	11	2	GGGAGGACGAUGCGGCGUUUCCUCUGGUUCGUCCCAGACGACUCGCCCGA	.............((((..((.(((((......))))).))..))))...	IV	C
>0655		CGTTTTCTCTGGTTCGTCCC	20	0	0	1	2	4	4	11	4	GGGAGGACGAUGCGGCGUUUUCUCUGGUUCGUCCCCAGACGACUCGCCCGA	.............((((...(((((((.......))))).))..))))...	IV	C
>0656		GCCTCTCGTCTGTGCCTCCC	20	0	0	5	1	3	2	11	4	GGGAGGACGAUGCGGGCCUCUCGUCUGUGCCUCCCCAGACGACUCGCCCGA	............(((((...(((((((........)))))))...))))).	I	B
>0657		GCCTCTGTCGTCACTGTCCC	20	0	1	0	4	5	1	11	4	GGGAGGACGAUGCGGGCCUCUGUCGUCACUGUCCCCAGACGACUCGCCCGA	............(((((....((((((..........))))))..))))).	none	B
>0658		GCGTTTCCTCTGTTCGTCC	19	0	0	2	1	2	6	11	4	GGGAGGACGAUGCGGGCGUUUCCUCUGUUCGUCCCAGACGACUCGCCCGA	............((((((..((.((((.......)))).))..)))))).	IV	B
>0659		GCGTTTCTTCTGTTCGTCCC	20	0	0	0	3	2	6	11	3	GGGAGGACGAUGCGGGCGUUUCUUCUGUUCGUCCCCAGACGACUCGCCCGA	............((((((..((.((((........)))).))..)))))).	IV	B
>0660		GCTTTTCGTCTACGGTCCCC	20	0	0	1	3	4	3	11	4	GGGAGGACGAUGCGGGCUUUUCGUCUACGGUCCCCCAGACGACUCGCCCGA	............(((((...((((((..((....))))))))...))))).	none	none
>0661		GGTTTCGTCTGCCACCTCCC	20	0	0	1	3	7	0	11	3	GGGAGGACGAUGCGGGGUUUCGUCUGCCACCUCCCCAGACGACUCGCCCGA	............((((...(((((((.........)))))))....)))).	none	B
>0662		GTCTTGTCGTCTGTTCGTCCC	21	0	0	0	0	3	8	11	2	GGGAGGACGAUGCGGGUCUUGUCGUCUGUUCGUCCCCAGACGACUCGCCCGA	............((((....((((((((........))))))))...)))).	I	B
>0663		GTGCCTCGTCTGCTCTTCCC	20	0	0	1	1	5	4	11	4	GGGAGGACGAUGCGGGUGCCUCGUCUGCUCUUCCCCAGACGACUCGCCCGA	............((((....(((((((........)))))))....)))).	none	B
>0664		TCATGTCGTCTGTTAGTCAC	20	0	1	1	5	2	2	11	5	GGGAGGACGAUGCGGUCAUGUCGUCUGUUAGUCACCAGACGACUCGCCCGA	(((..(((......)))..((((((((........))))))))...)))..	I	A
>0665		TCATGTCGTCTGTTCGTCAC	20	0	0	2	6	2	1	11	4	GGGAGGACGAUGCGGUCAUGUCGUCUGUUCGUCACCAGACGACUCGCCCGA	(((..(((......)))..((((((((........))))))))...)))..	I	A
>0666		TCCCGTCGCCTGTTCGTCCC	20	0	1	2	1	4	3	11	5	GGGAGGACGAUGCGGUCCCGUCGCCUGUUCGUCCCCAGACGACUCGCCCGA	(((.((((......)))).((((.(((........))).))))...)))..	I	none
>0667		TCCCGTCGTCTGTTCGCCCC	20	0	0	4	3	2	2	11	4	GGGAGGACGAUGCGGUCCCGUCGUCUGUUCGCCCCCAGACGACUCGCCCGA	(((.((((......)))).((((((((........))))))))...)))..	I	A
>0668		TCCCTGTCGTCTGTTCGTCCC	21	0	3	6	0	1	1	11	4	GGGAGGACGAUGCGGUCCCUGUCGUCUGUUCGUCCCCAGACGACUCGCCCGA	(((.((((......))))..((((((((........))))))))...)))..	I	A
>0669		TCCTGCCGTCTGTTCGCCCC	20	0	0	4	3	2	2	11	4	GGGAGGACGAUGCGGUCCUGCCGUCUGUUCGCCCCCAGACGACUCGCCCGA	((.(((((......))))).))(((((........)))))...........	I	none
>0670		TCCTGGCTTGTCGTTGTGCC	20	0	3	8	0	0	0	11	2	GGGAGGACGAUGCGGUCCUGGCUUGUCGUUGUGCCCAGACGACUCGCCCGA	...(((((......)))))(((..(((((((....)).)))))..)))...	VII	E
>0671		TCCTGTCGTCTGTCCCTCCC	20	0	0	1	4	2	4	11	4	GGGAGGACGAUGCGGUCCUGUCGUCUGUCCCUCCCCAGACGACUCGCCCGA	((((((((......)))))((((((((........))))))))...)))..	I	A
>0672		TCCTGTCGTCTGTTCGCTTC	20	0	0	5	2	4	0	11	3	GGGAGGACGAUGCGGUCCUGUCGUCUGUUCGCUUCCAGACGACUCGCCCGA	((((((((......)))))((((((((........))))))))...)))..	I	A
>0673		TCGTCTCGTCTGCCGCTCCC	20	0	0	3	5	3	0	11	3	GGGAGGACGAUGCGGUCGUCUCGUCUGCCGCUCCCCAGACGACUCGCCCGA	(((..(((((.....)))))(((((((........)))))))....)))..	none	A
>0674		TCTCACATTTTCCCGGTGTG	20	0	9	2	0	0	0	11	2	GGGAGGACGAUGCGGUCUCACAUUUUCCCGGUGUGCAGACGACUCGCCCGA	(((....(((..((.(((((((.........)))).)))))..))))))..	none	G
>0675		TCTTGTCGTCTGTTCTTCCC	20	0	0	1	1	5	4	11	4	GGGAGGACGAUGCGGUCUUGUCGUCUGUUCUUCCCCAGACGACUCGCCCGA	(((..(((......)))..((((((((........))))))))...)))..	I	A
>0676		TGCGGTCTCTGATACCTCCC	20	0	0	1	2	3	5	11	4	GGGAGGACGAUGCGGUGCGGUCUCUGAUACCUCCCCAGACGACUCGCCCGA	............(((.((((((((((.........)))).))).)))))).	none	B
>0677		TGCTGTCGTCTGCTCGTCCC	20	0	0	1	3	2	5	11	4	GGGAGGACGAUGCGGUGCUGUCGUCUGCUCGUCCCCAGACGACUCGCCCGA	............(((.((.((((((((........))))))))..))))).	I	B
>0678		TGCTGTCGTCTGTTCCTCCC	20	0	0	2	4	1	4	11	4	GGGAGGACGAUGCGGUGCUGUCGUCUGUUCCUCCCCAGACGACUCGCCCGA	............(((.((.((((((((........))))))))..))))).	I	B
>0679		TGTCTCGTCTGGAGCCGCAC	20	0	0	6	4	0	1	11	3	GGGAGGACGAUGCGGUGUCUCGUCUGGAGCCGCACCAGACGACUCGCCCGA	(((..(((........)))((((((((.......))))))))....)))..	none	A
>0680		TTGTAGTTGTCTGCGCTCCC	20	0	0	2	4	2	3	11	4	GGGAGGACGAUGCGGUUGUAGUUGUCUGCGCUCCCCAGACGACUCGCCCGA	............(((....(((.(((((.......))))).)))...))).	none	B
>0681		TTTCAGTAGTGGGCCTGCTG	20	0	2	5	3	0	1	11	4	GGGAGGACGAUGCGGUUUCAGUAGUGGGCCUGCUGCAGACGACUCGCCCGA	(((....(((..((....(((.((.....)).)))....))..))))))..	XIII	none
>0682		CCAGTTTACCTTACACTCGC	20	0	7	2	0	1	0	10	3	GGGAGGACGAUGCGGCCAGUUUACCUUACACUCGCCAGACGACUCGCCCGA	(((((..((....(((.(((.((...)).))).)))...)).))).))...	none	none
>0683		CCCGTCGTCTGTTCACTCCC	20	0	0	1	2	4	3	10	4	GGGAGGACGAUGCGGCCCGUCGUCUGUUCACUCCCCAGACGACUCGCCCGA	.............(((..((((((((.........))))))))..)))...	none	C
>0684		CCCTGTCGTCTGATCGTCCC	20	0	0	2	0	4	4	10	3	GGGAGGACGAUGCGGCCCUGUCGUCUGAUCGUCCCCAGACGACUCGCCCGA	............(((....((((((((........))))))))....))).	I	B
>0685		CCGTCGTTCTGTAGCCTCCC	20	0	0	2	2	3	3	10	4	GGGAGGACGAUGCGGCCGUCGUUCUGUAGCCUCCCCAGACGACUCGCCCGA	.......((..(((...(((((.(((.........)))))))).))).)).	none	D
>0686		CCTGTCGTCATTTGCGTCCC	20	0	1	3	1	1	4	10	5	GGGAGGACGAUGCGGCCUGUCGUCAUUUGCGUCCCCAGACGACUCGCCCGA	.............(((..((((((.............))))))..)))...	I	C
>0687		CGACTCCTCTGTTTTCTCCC	20	0	0	0	0	7	3	10	2	GGGAGGACGAUGCGGCGACUCCUCUGUUUUCUCCCCAGACGACUCGCCCGA	.............(((((.((.((((.........)))).)).)))))...	III	C
>0688		CGACTCGTTCTGTTCGTCCC	20	0	0	0	0	5	5	10	2	GGGAGGACGAUGCGGCGACUCGUUCUGUUCGUCCCCAGACGACUCGCCCGA	.............(((((.((((.(((........))))))).)))))...	none	C
>0689		CGATTCCTCTGACTCGTCCC	20	0	0	2	4	3	1	10	4	GGGAGGACGAUGCGGCGAUUCCUCUGACUCGUCCCCAGACGACUCGCCCGA	..(((((((......))..))))).((.(((((....))))).))......	IV	none
>0690		CGCTTCTTCTGGAGCCTCCC	20	0	0	1	2	3	4	10	4	GGGAGGACGAUGCGGCGCUUCUUCUGGAGCCUCCCCAGACGACUCGCCCGA	.............((((..((.(((((.......))))).))..))))...	none	C
>0691		CGGGCCTTCTGTTTCGTCCC	20	0	1	2	4	0	3	10	4	GGGAGGACGAUGCGGCGGGCCUUCUGUUUCGUCCCCAGACGACUCGCCCGA	...............(((((........(((((....)))))...))))).	none	none
>0692		CGTTACTCGTCTGTGGCCGC	20	0	0	3	4	1	2	10	4	GGGAGGACGAUGCGGCGUUACUCGUCUGUGGCCGCCAGACGACUCGCCCGA	.............((((....(((((((.......)))))))..))))...	none	C
>0693		CGTTTCAGTCTGTAGCTCCC	20	0	0	1	0	5	4	10	3	GGGAGGACGAUGCGGCGUUUCAGUCUGUAGCUCCCCAGACGACUCGCCCGA	.............((((..((.(((((........)))))))..))))...	none	C
>0694		CGTTTCCTCTGGTTTGTCCC	20	0	0	1	2	3	4	10	4	GGGAGGACGAUGCGGCGUUUCCUCUGGUUUGUCCCCAGACGACUCGCCCGA	.............((((..((.(((((.......))))).))..))))...	IV	C
>0695		CGTTTCGTCTTCTGTCACCC	20	0	0	2	4	1	3	10	4	GGGAGGACGAUGCGGCGUUUCGUCUUCUGUCACCCCAGACGACUCGCCCGA	.............((((..((((((...........))))))..))))...	none	none
>0696		CTAGTCTTCTGATTCGTCCC	20	0	0	0	2	4	4	10	3	GGGAGGACGAUGCGGCUAGUCUUCUGAUUCGUCCCCAGACGACUCGCCCGA	.............(((.((((.((((.........)))).)))).)))...	none	C
>0697		GCAATCGTTCTGACCCTCCC	20	0	0	3	1	2	4	10	4	GGGAGGACGAUGCGGGCAAUCGUUCUGACCCUCCCCAGACGACUCGCCCGA	............(((((..((((.(((........)))))))...))))).	none	B
>0698		GCATTTCGTTCTGATCTCCC	20	0	1	3	1	1	4	10	5	GGGAGGACGAUGCGGGCAUUUCGUUCUGAUCUCCCCAGACGACUCGCCCGA	............(((((...((((.(((.......)))))))...))))).	none	B
>0699		GCCCGTTCGTCTTTCCTCCCC	21	0	0	3	0	5	2	10	3	GGGAGGACGAUGCGGGCCCGUUCGUCUUUCCUCCCCCAGACGACUCGCCCGA	............(((((..((.(((((..........)))))))..))))).	none	B
>0700		GCCCTTCGATCTGCGCTCCC	20	0	0	2	2	3	3	10	4	GGGAGGACGAUGCGGGCCCUUCGAUCUGCGCUCCCCAGACGACUCGCCCGA	............(((((...(((.((((.......)))))))...))))).	none	B
>0701		GCCGTCGTTCTTTTCGTCCC	20	0	0	1	2	5	2	10	4	GGGAGGACGAUGCGGGCCGUCGUUCUUUUCGUCCCCAGACGACUCGCCCGA	............(((((.(((((.((..........)))))))..))))).	none	B
>0702		GCCTCTCTTCTGGACCTCCC	20	0	0	3	2	2	3	10	4	GGGAGGACGAUGCGGGCCUCUCUUCUGGACCUCCCCAGACGACUCGCCCGA	............(((((...((.(((((......))))).))...))))).	none	B
>0703		GCCTTCTCGTCTGTTGTCCCC	21	0	0	0	0	4	6	10	2	GGGAGGACGAUGCGGGCCUUCUCGUCUGUUGUCCCCCAGACGACUCGCCCGA	............(((((....(((((((........)))))))...))))).	I	B
>0704		GCCTTTCGTCTTTACGTCCC	20	0	0	1	2	3	4	10	4	GGGAGGACGAUGCGGGCCUUUCGUCUUUACGUCCCCAGACGACUCGCCCGA	............(((((...((((((..........))))))...))))).	none	B
>0705		GCGTCTCTTCTGTCCCTCCC	20	0	0	0	4	3	3	10	3	GGGAGGACGAUGCGGGCGUCUCUUCUGUCCCUCCCCAGACGACUCGCCCGA	............((((((..((.((((........)))).))..)))))).	none	B
>0706		GCGTTTCCTCTGTTCGTCTC	20	0	0	0	1	2	7	10	3	GGGAGGACGAUGCGGGCGUUUCCUCUGUUCGUCUCCAGACGACUCGCCCGA	............((((((..((.((((........)))).))..)))))).	IV	B
>0707		GCGTTTCCTCTGTTCGTTTC	20	0	0	0	2	8	0	10	2	GGGAGGACGAUGCGGGCGUUUCCUCUGUUCGUUUCCAGACGACUCGCCCGA	............((((((..((.((((........)))).))..)))))).	IV	B
>0708		GCTCGAGCGTCTTTCGTCCC	20	0	0	4	3	0	3	10	3	GGGAGGACGAUGCGGGCUCGAGCGUCUUUCGUCCCCAGACGACUCGCCCGA	............(((((..((((((((.........))))).)))))))).	none	none
>0709		GCTGTCTTCTGTTCGTCCC	19	0	1	2	2	1	4	10	5	GGGAGGACGAUGCGGGCUGUCUUCUGUUCGUCCCCAGACGACUCGCCCGA	............(((((.(((.((((........)))).)))..))))).	I	B
>0710		GCTTTTTCGTCTTGCCTCCC	20	0	0	0	1	3	6	10	3	GGGAGGACGAUGCGGGCUUUUUCGUCUUGCCUCCCCAGACGACUCGCCCGA	............(((((....(((((.((......)))))))...))))).	none	B
>0711		GTCCTGACGTCTGTTCGTCCC	21	0	0	1	0	4	5	10	3	GGGAGGACGAUGCGGGUCCUGACGUCUGUUCGUCCCCAGACGACUCGCCCGA	((((((((.......)))))..((((((........)))))).....)))..	I	A
>0712		GTCCTGTCCTCTGTTCGTCCC	21	0	0	0	2	2	6	10	3	GGGAGGACGAUGCGGGUCCUGUCCUCUGUUCGUCCCCAGACGACUCGCCCGA	((((((((.......)))))(((.((((........)))).)))...)))..	I	A
>0713		GTCCTGTCGTCAGTTCGTCCC	21	0	0	0	6	0	4	10	2	GGGAGGACGAUGCGGGUCCUGUCGUCAGUUCGUCCCCAGACGACUCGCCCGA	((((((((.......)))))((((((............))))))...)))..	I	A
>0714		GTCCTGTCGTCTGTTCGACCC	21	0	0	0	0	3	7	10	2	GGGAGGACGAUGCGGGUCCUGUCGUCUGUUCGACCCCAGACGACUCGCCCGA	((((((((.......)))))((((((((........))))))))...)))..	I	A
>0715		GTCCTGTCGTCTTTCGTCCC	20	0	0	0	0	4	6	10	2	GGGAGGACGAUGCGGGUCCUGUCGUCUUUCGUCCCCAGACGACUCGCCCGA	((((((((.......)))))(((((((.........)))))))...)))..	I	A
>0716		GTCCTTTCGTCTGTGGCCGC	20	0	1	7	1	0	1	10	4	GGGAGGACGAUGCGGGUCCUUUCGUCUGUGGCCGCCAGACGACUCGCCCGA	((((((((.......))))).(((((((.......)))))))....)))..	none	A
>0717		GTTGAATCGTCTCGCGTCCC	20	0	1	2	2	2	3	10	5	GGGAGGACGAUGCGGGUUGAAUCGUCUCGCGUCCCCAGACGACUCGCCCGA	(((..((((((.........))))))...((((....)))).....)))..	none	none
>0718		TCATGTCGTCTGTTCGTTCC	20	0	0	3	4	0	3	10	3	GGGAGGACGAUGCGGUCAUGUCGUCUGUUCGUUCCCAGACGACUCGCCCGA	(((..(((......)))..((((((((........))))))))...)))..	I	A
>0719		TCCCGTCGTCTGTTCGTTCC	20	0	3	1	2	2	2	10	5	GGGAGGACGAUGCGGUCCCGUCGUCUGUUCGUUCCCAGACGACUCGCCCGA	(((.((((......)))).((((((((........))))))))...)))..	I	A
>0720		TCCTATCGTCTGTTCGCCCC	20	0	0	2	3	3	2	10	4	GGGAGGACGAUGCGGUCCUAUCGUCUGUUCGCCCCCAGACGACUCGCCCGA	((((((((......))))).(((((((........)))))))....)))..	I	A
>0721		TCCTCGCTTGTCGTTGTCCC	20	0	1	6	1	2	0	10	4	GGGAGGACGAUGCGGUCCUCGCUUGUCGUUGUCCCCAGACGACUCGCCCGA	..((((((......))))))((..(((((((....)).)))))..))....	VII	E
>0722		TCCTGGCTTCTCGTTGTCCC	20	0	1	6	2	1	0	10	4	GGGAGGACGAUGCGGUCCUGGCUUCUCGUUGUCCCCAGACGACUCGCCCGA	...(((((......)))))(((...((((((....)).))))...)))...	VII	E
>0723		TCCTGGCTTGTCGTTCC	17	0	2	4	1	2	1	10	5	GGGAGGACGAUGCGGUCCUGGCUUGUCGUUCCCAGACGACUCGCCCGA	...(((((......)))))(((..(((((......)))))..)))...	VII	E
>0724		TCCTGTCGTATGTTCGTACA	20	0	0	1	4	2	3	10	4	GGGAGGACGAUGCGGUCCUGUCGUAUGUUCGUACACAGACGACUCGCCCGA	((((((((......)))))(((((.(((......))).)))))...)))..	I	A
>0725		TCCTGTCGTATGTTCGTTCC	20	0	0	4	3	1	2	10	4	GGGAGGACGAUGCGGUCCUGUCGUAUGUUCGUUCCCAGACGACUCGCCCGA	((((((((......)))))(((((.((........)).)))))...)))..	I	A
>0726		TCCTGTCGTCCGTTCGTTCC	20	0	1	4	1	3	1	10	5	GGGAGGACGAUGCGGUCCUGUCGUCCGUUCGUUCCCAGACGACUCGCCCGA	((((((((......)))))((((((............))))))...)))..	I	A
>0727		TCCTGTCGTCTGCTCTTCCC	20	0	1	4	2	2	1	10	5	GGGAGGACGAUGCGGUCCUGUCGUCUGCUCUUCCCCAGACGACUCGCCCGA	((((((((......)))))((((((((........))))))))...)))..	I	A
>0728		TCCTGTCGTCTGTTCGTCCCCC	22	0	1	2	4	2	1	10	5	GGGAGGACGAUGCGGUCCUGUCGUCUGUUCGUCCCCCCAGACGACUCGCCCGA	((((((((......)))))((((((((..........))))))))...)))..	I	A
>0729		TCCTGTCGTCTGTTGTTCC	19	0	0	1	3	6	0	10	3	GGGAGGACGAUGCGGUCCUGUCGUCUGUUGUUCCCAGACGACUCGCCCGA	((((((((......)))))((((((((.......))))))))...)))..	I	A
>0730		TCCTGTCGTCTTCTCGTCCC	20	0	0	6	3	0	1	10	3	GGGAGGACGAUGCGGUCCUGUCGUCUUCUCGUCCCCAGACGACUCGCCCGA	((((((((......)))))(((((((..........)))))))...)))..	I	A
>0731		TCGATCTGGTTTTGCCGCGC	20	0	2	6	0	2	0	10	3	GGGAGGACGAUGCGGUCGAUCUGGUUUUGCCGCGCCAGACGACUCGCCCGA	.......((..(((((((.(((((..........))))))))).))).)).	none	D
>0732		TCTTGTCGTCTCTTCGTCCC	20	0	0	0	5	2	3	10	3	GGGAGGACGAUGCGGUCUUGUCGUCUCUUCGUCCCCAGACGACUCGCCCGA	(((..(((......)))..(((((((..........)))))))...)))..	I	A
>0733		TCTTGTCGTCTGTTCGTCTC	20	0	0	2	1	2	5	10	4	GGGAGGACGAUGCGGUCUUGUCGUCUGUUCGUCUCCAGACGACUCGCCCGA	(((..(((......)))..((((((((........))))))))...)))..	I	A
>0734		TCTTGTCGTCTGTTGGTCCC	20	0	1	2	2	0	5	10	4	GGGAGGACGAUGCGGUCUUGUCGUCUGUUGGUCCCCAGACGACUCGCCCGA	(((..(((......)))..((((((((........))))))))...)))..	I	A
>0735		TGCTGTCGTCTGTTCGTTTC	20	0	0	1	4	3	2	10	4	GGGAGGACGAUGCGGUGCUGUCGUCUGUUCGUUUCCAGACGACUCGCCCGA	............(((.((.((((((((........))))))))..))))).	I	B
>0736		TTTAGGGTTTTCCCGTGCCC	20	0	7	2	1	0	0	10	3	GGGAGGACGAUGCGGUUUAGGGUUUUCCCGUGCCCCAGACGACUCGCCCGA	(((((..((.((.((....(((....)))....))))..)).))).))...	VIII	H
>0737		TCCTGTCGTCTGTGTCCC	18	1	0	2	1	4	2	10	5	GGGAGGACGAUGCGGUCCUGUCGUCUGUGUCCCCAGACGACUCGCCCGA	((((((((......)))))((((((((......))))))))...)))..	I	A
>0738		TCTTCTGGGTTTTGGCGCCC	20	1	4	5	0	0	0	10	3	GGGAGGACGAUGCGGUCUUCUGGGUUUUGGCGCCCCAGACGACUCGCCCGA	.......((..((((((.((((((.........)))))).))).))).)).	none	D
>0739		TTTGGGGTTCCCGTGCCC	18	1	4	5	0	0	0	10	3	GGGAGGACGAUGCGGUUUGGGGUUCCCGUGCCCCAGACGACUCGCCCGA	(((....(((..((...(((((........)))))..))..))))))..	VIII	G
>0740		TTTGGGGTTCTTCCCGTGCCC	21	1	6	3	0	0	0	10	3	GGGAGGACGAUGCGGUUUGGGGUUCUUCCCGUGCCCCAGACGACUCGCCCGA	(((....(((..((...(((((...........)))))..))..))))))..	VIII	G
>0741		TTTGGGGTTTTCACGTGCCC	20	1	5	4	0	0	0	10	3	GGGAGGACGAUGCGGUUUGGGGUUUUCACGUGCCCCAGACGACUCGCCCGA	(((....(((..((...(((((..........)))))..))..))))))..	VIII	G
>0742		CCTTCGTCTGGTTTCTGCCC	20	2	0	5	1	2	0	10	4	GGGAGGACGAUGCGGCCUUCGUCUGGUUUCUGCCCCAGACGACUCGCCCGA	((((((.((...)).)))((((((((........))))))))....)))..	none	none
>0743		TCTGGTGTTTGTTCCCGCGC	20	2	7	1	0	0	0	10	3	GGGAGGACGAUGCGGUCUGGUGUUUGUUCCCGCGCCAGACGACUCGCCCGA	(((....(((..((.(((((..............)))))))..))))))..	none	G
>0744		TTTGGGGTTACTTCCCGCCC	20	2	4	4	0	0	0	10	3	GGGAGGACGAUGCGGUUUGGGGUUACUUCCCGCCCCAGACGACUCGCCCGA	(((....(((..((...(((((..........)))))..))..))))))..	IX	G
>0745		TTTGGGGTTTCCTTCCGCCC	20	2	6	2	0	0	0	10	3	GGGAGGACGAUGCGGUUUGGGGUUUCCUUCCGCCCCAGACGACUCGCCCGA	(((....(((..((...(((((..........)))))..))..))))))..	none	G
>0746		TCTCACAGATCCCACCTGTG	20	5	3	2	0	0	0	10	3	GGGAGGACGAUGCGGUCUCACAGAUCCCACCUGUGCAGACGACUCGCCCGA	(((....(((..((.((((((((.......))))).)))))..))))))..	none	G
>0747		AACGAGTCGTTTTCGCACCC	20	0	8	1	0	0	0	9	2	GGGAGGACGAUGCGGAACGAGUCGUUUUCGCACCCCAGACGACUCGCCCGA	............(((..(((((((...((........))))))))).))).	none	none
>0748		ACCTGTAGTCTGTTCGTCCC	20	0	0	4	3	1	1	9	4	GGGAGGACGAUGCGGACCUGUAGUCUGUUCGUCCCCAGACGACUCGCCCGA	.((.((((((....(((.....)))...))))))))...............	I	F
>0749		CCACTCGTCTGTCACCTCCC	20	0	0	0	4	1	4	9	3	GGGAGGACGAUGCGGCCACUCGUCUGUCACCUCCCCAGACGACUCGCCCGA	.............(((...(((((((.........)))))))...)))...	none	C
>0750		CCAGTCCTCTGTTTCCTCCC	20	0	0	1	1	4	3	9	4	GGGAGGACGAUGCGGCCAGUCCUCUGUUUCCUCCCCAGACGACUCGCCCGA	.............(((.((((.((((.........)))).)))).)))...	none	C
>0751		CCCGTCGTCTGCTTCTTCCC	20	0	0	2	1	2	4	9	4	GGGAGGACGAUGCGGCCCGUCGUCUGCUUCUUCCCCAGACGACUCGCCCGA	.............(((..((((((((.........))))))))..)))...	none	C
>0752		CCCTCTCGTCTGTTCGTCCC	20	0	0	2	1	0	6	9	3	GGGAGGACGAUGCGGCCCUCUCGUCUGUUCGUCCCCAGACGACUCGCCCGA	..((((.((...))..))))(((((((........))))))).........	I	none
>0753		CCCTGTCGTATGTTCGTCCC	20	0	0	0	3	4	2	9	3	GGGAGGACGAUGCGGCCCUGUCGUAUGUUCGUCCCCAGACGACUCGCCCGA	.((.((((((..................))))))))...............	I	F
>0754		CCCTGTCGTCTGTACGTCCC	20	0	0	0	4	1	4	9	3	GGGAGGACGAUGCGGCCCUGUCGUCUGUACGUCCCCAGACGACUCGCCCGA	............(((....((((((((........))))))))....))).	I	B
>0755		CCCTGTCGTCTTTTCGTCCC	20	0	0	1	2	1	5	9	4	GGGAGGACGAUGCGGCCCUGUCGUCUUUUCGUCCCCAGACGACUCGCCCGA	............(((....(((((((..........)))))))....))).	I	B
>0756		CCGAGTTCTTCTGTACTCCC	20	0	0	0	4	2	3	9	3	GGGAGGACGAUGCGGCCGAGUUCUUCUGUACUCCCCAGACGACUCGCCCGA	............(((.((((.((.((((.......)))).)))))).))).	none	B
>0757		CCGTGTTGTTCTGGCCTCCC	20	0	0	0	2	5	2	9	3	GGGAGGACGAUGCGGCCGUGUUGUUCUGGCCUCCCCAGACGACUCGCCCGA	............(((.((.((.((.((((.....)))))).)).)).))).	none	none
>0758		CCTGTCGTCTCTTCCCTCCC	20	0	0	1	4	1	3	9	4	GGGAGGACGAUGCGGCCUGUCGUCUCUUCCCUCCCCAGACGACUCGCCCGA	.............(((..(((((((...........)))))))..)))...	none	C
>0759		CGACTCGTCAATTCCCTCCC	20	0	0	0	4	2	3	9	3	GGGAGGACGAUGCGGCGACUCGUCAAUUCCCUCCCCAGACGACUCGCCCGA	.............(((((.(((((.............))))).)))))...	none	none
>0760		CGACTCTTCTGTGCGCTCCC	20	0	0	2	3	2	2	9	4	GGGAGGACGAUGCGGCGACUCUUCUGUGCGCUCCCCAGACGACUCGCCCGA	.............(((((.((.((((.........)))).)).)))))...	none	C
>0761		CGACTTCGTCTGCACCTCCC	20	0	1	1	3	3	1	9	5	GGGAGGACGAUGCGGCGACUUCGUCUGCACCUCCCCAGACGACUCGCCCGA	.............(((((..(((((((........))))))).)))))...	none	C
>0762		CGTACTCGTCTGCTGCTCCC	20	0	0	0	1	3	5	9	3	GGGAGGACGAUGCGGCGUACUCGUCUGCUGCUCCCCAGACGACUCGCCCGA	.............((((...(((((((........)))))))..))))...	none	C
>0763		CGTTTCCTCTGGTTCGTCTC	20	0	0	0	2	2	5	9	3	GGGAGGACGAUGCGGCGUUUCCUCUGGUUCGUCUCCAGACGACUCGCCCGA	.............((((..((.(((((.......))))).))..))))...	IV	C
>0764		CGTTTCTCGTCTGCACTCCC	20	0	0	0	1	5	3	9	3	GGGAGGACGAUGCGGCGUUUCUCGUCUGCACUCCCCAGACGACUCGCCCGA	.............((((....(((((((.......)))))))..))))...	none	C
>0765		CGTTTCTGTCTGACACTCCC	20	0	0	3	0	1	5	9	3	GGGAGGACGAUGCGGCGUUUCUGUCUGACACUCCCCAGACGACUCGCCCGA	.............((((..((.(((((........)))))))..))))...	none	C
>0766		GCCACTCGTCTTTTCGTCCC	20	0	0	0	1	5	3	9	3	GGGAGGACGAUGCGGGCCACUCGUCUUUUCGUCCCCAGACGACUCGCCCGA	............(((((...((((((..........))))))...))))).	I	B
>0767		GCCCGTCGTTCTTACCTCCC	20	0	1	1	2	2	3	9	5	GGGAGGACGAUGCGGGCCCGUCGUUCUUACCUCCCCAGACGACUCGCCCGA	............(((((..(((((.((.........)))))))..))))).	none	B
>0768		GCCTCGTCGTTTGTTCTCCC	20	0	0	2	4	0	3	9	3	GGGAGGACGAUGCGGGCCUCGUCGUUUGUUCUCCCCAGACGACUCGCCCGA	............(((((...(((((.((.......)).)))))..))))).	none	B
>0769		GCCTCTCGTCTGACCCTCCC	20	0	0	5	3	1	0	9	3	GGGAGGACGAUGCGGGCCUCUCGUCUGACCCUCCCCAGACGACUCGCCCGA	............(((((...(((((((........)))))))...))))).	none	B
>0770		GCCTCTCGTTCTGACCTCCC	20	0	0	0	1	4	4	9	3	GGGAGGACGAUGCGGGCCUCUCGUUCUGACCUCCCCAGACGACUCGCCCGA	............(((((...((((.(((.......)))))))...))))).	V	B
>0771		GCCTTCTCGTCTGTTGTTCCCC	22	0	0	1	1	3	4	9	4	GGGAGGACGAUGCGGGCCUUCUCGUCUGUUGUUCCCCCAGACGACUCGCCCGA	............(((((....(((((((.........)))))))...))))).	I	B
>0772		GCGCCTTCGTTTGTACTCCC	20	0	0	1	0	4	4	9	3	GGGAGGACGAUGCGGGCGCCUUCGUUUGUACUCCCCAGACGACUCGCCCGA	............((((((...((((.((.......)).))))..)))))).	none	none
>0773		GCGTTTCCTCTGTTTGTCCC	20	0	0	0	3	1	5	9	3	GGGAGGACGAUGCGGGCGUUUCCUCUGUUUGUCCCCAGACGACUCGCCCGA	............((((((..((.((((........)))).))..)))))).	IV	B
>0774		GCTCTCGTCGTTTGCCTCCC	20	0	0	2	2	0	5	9	3	GGGAGGACGAUGCGGGCUCUCGUCGUUUGCCUCCCCAGACGACUCGCCCGA	............(((((..(((((.............)))))...))))).	none	none
>0775		GTCATGTCGTCTGTTCGTCCC	21	0	0	1	1	2	5	9	4	GGGAGGACGAUGCGGGUCAUGUCGUCUGUUCGUCCCCAGACGACUCGCCCGA	............((((....((((((((........))))))))...)))).	I	B
>0776		GTCCTGTCGTCTGTACGTCCC	21	0	0	0	1	2	6	9	3	GGGAGGACGAUGCGGGUCCUGUCGUCUGUACGUCCCCAGACGACUCGCCCGA	((((((((.......)))))((((((((........))))))))...)))..	I	A
>0777		GTCCTGTCGTCTGTTCGTCAC	21	0	0	0	0	1	8	9	2	GGGAGGACGAUGCGGGUCCUGUCGUCUGUUCGUCACCAGACGACUCGCCCGA	((((((((.......)))))((((((((........))))))))...)))..	I	A
>0778		GTCCTGTCGTCTGTTCGTGCC	21	0	0	1	0	2	6	9	3	GGGAGGACGAUGCGGGUCCUGUCGUCUGUUCGUGCCCAGACGACUCGCCCGA	((((((((.......)))))((((((((........))))))))...)))..	I	A
>0779		GTCTGTCGTCTCTACGTCCC	20	0	0	1	2	3	3	9	4	GGGAGGACGAUGCGGGUCUGUCGUCUCUACGUCCCCAGACGACUCGCCCGA	............((((...(((((((..........)))))))...)))).	none	B
>0780		GTGACTCTCTGTAACCTCCC	20	0	0	0	1	3	5	9	3	GGGAGGACGAUGCGGGUGACUCUCUGUAACCUCCCCAGACGACUCGCCCGA	............((((.((.((((((.........)))).)).)).)))).	none	B
>0781		GTGTTTTCGTCTCTTCGTCCC	21	0	0	0	1	3	5	9	3	GGGAGGACGAUGCGGGUGUUUUCGUCUCUUCGUCCCCAGACGACUCGCCCGA	((((((((((...........))))).))(((((....)))))....)))..	none	none
>0782		GTTACTCGTCTGCCGCTCCC	20	0	0	1	2	3	3	9	4	GGGAGGACGAUGCGGGUUACUCGUCUGCCGCUCCCCAGACGACUCGCCCGA	............((((....(((((((........)))))))....)))).	none	B
>0783		GTTCCTCGTCTGTCCCTCCC	20	0	1	1	2	3	2	9	5	GGGAGGACGAUGCGGGUUCCUCGUCUGUCCCUCCCCAGACGACUCGCCCGA	............((((....(((((((........)))))))....)))).	none	B
>0784		TACTGTCGTCTGTTCGTACA	20	0	0	1	3	1	4	9	4	GGGAGGACGAUGCGGUACUGUCGUCUGUUCGUACACAGACGACUCGCCCGA	............(((....(((((((((......)))))))))....))).	I	B
>0785		TCAGTCGTCTACTTCGTCCC	20	0	0	3	1	2	3	9	4	GGGAGGACGAUGCGGUCAGUCGUCUACUUCGUCCCCAGACGACUCGCCCGA	(((..(((......)))((((((((...........))))))))..)))..	none	none
>0786		TCATGTAGTCTGTTCGTACC	20	0	0	1	2	2	4	9	4	GGGAGGACGAUGCGGUCAUGUAGUCUGUUCGUACCCAGACGACUCGCCCGA	(((..(((......)))..((.(((((........))))).))...)))..	I	A
>0787		TCATGTCGTCTGTTCGACCC	20	0	1	0	2	4	2	9	4	GGGAGGACGAUGCGGUCAUGUCGUCUGUUCGACCCCAGACGACUCGCCCGA	(((..(((......)))..((((((((........))))))))...)))..	I	A
>0788		TCCCGTCGTCTCTTCGTCCC	20	0	1	3	3	2	0	9	4	GGGAGGACGAUGCGGUCCCGUCGUCUCUUCGUCCCCAGACGACUCGCCCGA	(((.((((......)))).(((((((..........)))))))...)))..	I	A
>0789		TCCTATCGTCTGTTTGTCCC	20	0	0	1	4	2	2	9	4	GGGAGGACGAUGCGGUCCUAUCGUCUGUUUGUCCCCAGACGACUCGCCCGA	((((((((......))))).(((((((........)))))))....)))..	I	A
>0790		TCCTCTCGCCTGTTCGTCCC	20	0	1	2	4	1	1	9	5	GGGAGGACGAUGCGGUCCUCUCGCCUGUUCGUCCCCAGACGACUCGCCCGA	..((((((......))))))..((..((.((((....))))))..))....	I	E
>0791		TCCTGGCTTGTCATTGTCCC	20	0	2	3	2	2	0	9	4	GGGAGGACGAUGCGGUCCUGGCUUGUCAUUGUCCCCAGACGACUCGCCCGA	...(((((......)))))(((..(((...(((....))))))..)))...	VII	E
>0792		TCCTGGCTTGTCCTTGTCCC	20	0	1	6	1	1	0	9	4	GGGAGGACGAUGCGGUCCUGGCUUGUCCUUGUCCCCAGACGACUCGCCCGA	...(((((......)))))(((..(((...(((....))))))..)))...	VII	E
>0793		TCCTGGCTTGTCGTTGTCCT	20	0	2	4	3	0	0	9	3	GGGAGGACGAUGCGGUCCUGGCUUGUCGUUGUCCUCAGACGACUCGCCCGA	...(((((......)))))(((..(((((((....)).)))))..)))...	VII	E
>0794		TCCTGTAGTATGTTAGTCCC	20	0	0	2	2	4	1	9	4	GGGAGGACGAUGCGGUCCUGUAGUAUGUUAGUCCCCAGACGACUCGCCCGA	((((((((......)))))..........((((.......))))..)))..	I	none
>0795		TCCTGTCGCCTGTTCGTCC	19	0	4	5	0	0	0	9	2	GGGAGGACGAUGCGGUCCUGUCGCCUGUUCGUCCCAGACGACUCGCCCGA	((((((((......)))))((((.(((.......))).))))...)))..	I	A
>0796		TCCTGTCGGTTGTTCGTCCC	20	0	0	5	1	3	0	9	3	GGGAGGACGAUGCGGUCCUGUCGGUUGUUCGUCCCCAGACGACUCGCCCGA	...(((((......))))).((((....(((((....))))).....))))	I	none
>0797		TCCTGTCGTCTATTCGCCCC	20	0	0	5	1	2	1	9	4	GGGAGGACGAUGCGGUCCUGUCGUCUAUUCGCCCCCAGACGACUCGCCCGA	((((((((......)))))(((((((..........)))))))...)))..	I	A
>0798		TCCTGTCGTCTGCTCGCCCC	20	0	0	3	2	2	2	9	4	GGGAGGACGAUGCGGUCCUGUCGUCUGCUCGCCCCCAGACGACUCGCCCGA	((((((((......)))))((((((((........))))))))...)))..	I	A
>0799		TCCTGTCGTCTGTCTTCCC	19	0	1	5	0	2	1	9	4	GGGAGGACGAUGCGGUCCUGUCGUCUGUCUUCCCCAGACGACUCGCCCGA	((((((((......)))))((((((((.......))))))))...)))..	I	A
>0800		TCCTGTCGTCTGTTAGTTCC	20	0	0	1	2	4	2	9	4	GGGAGGACGAUGCGGUCCUGUCGUCUGUUAGUUCCCAGACGACUCGCCCGA	((((((((......)))))((((((((........))))))))...)))..	I	A
>0801		TCCTGTCGTCTGTTCGACAC	20	0	1	3	1	3	1	9	5	GGGAGGACGAUGCGGUCCUGUCGUCUGUUCGACACCAGACGACUCGCCCGA	((((((((......)))))((((((((........))))))))...)))..	I	A
>0802		TCCTGTCGTCTGTTCGTCT	19	0	3	1	3	2	0	9	4	GGGAGGACGAUGCGGUCCUGUCGUCUGUUCGUCUCAGACGACUCGCCCGA	((((((((......)))))((((((((.......))))))))...)))..	I	A
>0803		TCCTGTCGTCTGTTCTC	17	0	0	2	0	5	2	9	3	GGGAGGACGAUGCGGUCCUGUCGUCUGUUCUCCAGACGACUCGCCCGA	((((((((......)))))((((((((.....))))))))...)))..	I	A
>0804		TCCTGTCGTCTGTTCTCCCC	20	0	1	3	2	1	2	9	5	GGGAGGACGAUGCGGUCCUGUCGUCUGUUCUCCCCCAGACGACUCGCCCGA	((((((((......)))))((((((((........))))))))...)))..	I	A
>0805		TCCTGTCGTCTGTTTGTCAC	20	0	1	2	3	1	2	9	5	GGGAGGACGAUGCGGUCCUGUCGUCUGUUUGUCACCAGACGACUCGCCCGA	((((((((......)))))((((((((........))))))))...)))..	I	A
>0806		TCCTGTCGTCTGTTTGTCCA	20	0	0	4	1	3	1	9	4	GGGAGGACGAUGCGGUCCUGUCGUCUGUUUGUCCACAGACGACUCGCCCGA	((((((((......)))))(((((((((......)))))))))...)))..	I	A
>0807		TCCTGTCGTCTTTTCTTCCC	20	0	0	4	3	2	0	9	3	GGGAGGACGAUGCGGUCCUGUCGUCUUUUCUUCCCCAGACGACUCGCCCGA	((((((((......)))))(((((((..........)))))))...)))..	I	A
>0808		TCGAGCGTCTTCTTGTCCCC	20	0	0	4	2	2	1	9	4	GGGAGGACGAUGCGGUCGAGCGUCUUCUUGUCCCCCAGACGACUCGCCCGA	............(((.(((((((((...........))))).)))).))).	none	B
>0809		TCGGCTCGTCTGCTACTCCC	20	0	0	2	2	3	2	9	4	GGGAGGACGAUGCGGUCGGCUCGUCUGCUACUCCCCAGACGACUCGCCCGA	............(((.((..(((((((........)))))))..)).))).	none	B
>0810		TCTCTGGGATTTCCTGCCCC	20	0	0	5	3	1	0	9	3	GGGAGGACGAUGCGGUCUCUGGGAUUUCCUGCCCCCAGACGACUCGCCCGA	.......((..((((((((((((..........)))))).))).))).)).	none	D
>0811		TCTTGTCGTCTGTTCGTCCT	20	0	0	1	2	2	4	9	4	GGGAGGACGAUGCGGUCUUGUCGUCUGUUCGUCCUCAGACGACUCGCCCGA	(((..(((......)))..((((((((........))))))))...)))..	I	A
>0812		TCTTGTCGTTTGTTCGTCCC	20	0	0	0	1	4	4	9	3	GGGAGGACGAUGCGGUCUUGUCGUUUGUUCGUCCCCAGACGACUCGCCCGA	(((..(((......)))..(((((.((........)).)))))...)))..	I	A
>0813		TGAGCCGTTCCCTTCGTCCC	20	0	0	1	2	1	5	9	4	GGGAGGACGAUGCGGUGAGCCGUUCCCUUCGUCCCCAGACGACUCGCCCGA	.((.((((((...((.((.....)))).))))))))...............	II	F
>0814		TGAGTCGTTCCTTTCGTCCC	20	0	0	1	1	1	6	9	4	GGGAGGACGAUGCGGUGAGUCGUUCCUUUCGUCCCCAGACGACUCGCCCGA	((((((((((.........))).)))).(((((....)))))....)))..	II	none
>0815		TGATGTCCGCTCAGTCGCTA	20	0	1	1	6	1	0	9	4	GGGAGGACGAUGCGGUGAUGUCCGCUCAGUCGCUACAGACGACUCGCCCGA	(((.....((.((((......))))))(((((.......)))))..)))..	none	none
>0816		TGCCTGTCGTTTGATGCCGC	20	0	0	3	4	1	1	9	4	GGGAGGACGAUGCGGUGCCUGUCGUUUGAUGCCGCCAGACGACUCGCCCGA	............(((.((..(((((.((.......)).)))))..))))).	none	B
>0817		TGCCTGTTGTCTGTGGCCGC	20	0	1	3	4	1	0	9	4	GGGAGGACGAUGCGGUGCCUGUUGUCUGUGGCCGCCAGACGACUCGCCCGA	............(((.((..((.(((((.......))))).))..))))).	none	B
>0818		TGCGTTGTCTGTGCCCTCCC	20	0	0	0	2	6	1	9	3	GGGAGGACGAUGCGGUGCGUUGUCUGUGCCCUCCCCAGACGACUCGCCCGA	............(((.(((..(((((.........)))))....)))))).	none	none
>0819		TGTTGTCGTCTGTTCGTCCC	20	0	0	1	3	1	4	9	4	GGGAGGACGAUGCGGUGUUGUCGUCUGUUCGUCCCCAGACGACUCGCCCGA	............(((....((((((((........))))))))....))).	I	B
>0820		TTAGTCGTTTGTTGGGCCGC	20	0	0	3	1	2	3	9	4	GGGAGGACGAUGCGGUUAGUCGUUUGUUGGGCCGCCAGACGACUCGCCCGA	............(((..((((((....(((....))).))))))...))).	none	none
>0821		TCCTGTCGTCTTTGTCCC	18	1	0	4	3	0	1	9	4	GGGAGGACGAUGCGGUCCUGUCGUCUUUGUCCCCAGACGACUCGCCCGA	((((((((......)))))(((((((........)))))))...)))..	I	A
>0822		TCCTGTTGTCTGTTTGTCCC	20	1	1	2	3	1	1	9	6	GGGAGGACGAUGCGGUCCUGUUGUCUGUUUGUCCCCAGACGACUCGCCCGA	((((((((......)))))((.(((((........))))).))...)))..	I	A
>0823		TTTGGGGTTTTCCCGTGCCA	20	1	6	1	1	0	0	9	4	GGGAGGACGAUGCGGUUUGGGGUUUUCCCGUGCCACAGACGACUCGCCCGA	(((((..((.((.((....(((....)))...)).))..)).))).))...	VIII	H
>0824		TTTGGGGTTTTCCCGTGCCCC	21	1	7	1	0	0	0	9	3	GGGAGGACGAUGCGGUUUGGGGUUUUCCCGUGCCCCCAGACGACUCGCCCGA	(((....(((..((...(((((...........)))))..))..))))))..	VIII	G
>0825		TTTGGGGTTTTTCCCGTGCC	20	1	7	1	0	0	0	9	3	GGGAGGACGAUGCGGUUUGGGGUUUUUCCCGUGCCCAGACGACUCGCCCGA	(((((..((.((.((...(((......)))...))))..)).))).))...	VIII	H
>0826		TTTGGGGTTTTTCCCGTCCCC	21	2	4	2	1	0	0	9	4	GGGAGGACGAUGCGGUUUGGGGUUUUUCCCGUCCCCCAGACGACUCGCCCGA	(((....(((..((...(((((...........)))))..))..))))))..	VIII	G
>0827		ACCTGTCGTCTGTTCGTCAC	20	0	0	1	4	1	2	8	4	GGGAGGACGAUGCGGACCUGUCGUCUGUUCGUCACCAGACGACUCGCCCGA	............(((....((((((((........))))))))....))).	I	B
>0828		ACTTGTCGTCTGTTCGTCCC	20	0	0	1	3	0	4	8	3	GGGAGGACGAUGCGGACUUGUCGUCUGUUCGUCCCCAGACGACUCGCCCGA	(((((..((...))..)).((((((((........))))))))...)))..	I	none
>0829		ATTGGGGTTTTTCCCGTGCCC	21	0	4	4	0	0	0	8	2	GGGAGGACGAUGCGGAUUGGGGUUUUUCCCGUGCCCCAGACGACUCGCCCGA	(((....(((..((...(((((...........)))))..))..))))))..	VIII	G
>0830		CCAGTCGTTCTGCGCCTCCC	20	0	0	2	4	1	1	8	4	GGGAGGACGAUGCGGCCAGUCGUUCUGCGCCUCCCCAGACGACUCGCCCGA	.............(((.((((((.(((........))))))))).)))...	none	C
>0831		CCCTGTCGTCTGTTCGTCAC	20	0	0	2	1	4	1	8	4	GGGAGGACGAUGCGGCCCUGUCGUCUGUUCGUCACCAGACGACUCGCCCGA	............(((....((((((((........))))))))....))).	I	B
>0832		CCCTGTCGTCTGTTCGTGCC	20	0	0	0	2	5	1	8	3	GGGAGGACGAUGCGGCCCUGUCGUCUGUUCGUGCCCAGACGACUCGCCCGA	............(((....((((((((........))))))))....))).	I	B
>0833		CCGAGTCCTCTGATCGTCCC	20	0	0	3	0	2	3	8	3	GGGAGGACGAUGCGGCCGAGUCCUCUGAUCGUCCCCAGACGACUCGCCCGA	............(((.((((((.((((........)))).)))))).))).	none	B
>0834		CCTGTCGTCTGTAGCCTCCC	20	0	0	2	2	4	0	8	3	GGGAGGACGAUGCGGCCUGUCGUCUGUAGCCUCCCCAGACGACUCGCCCGA	.............(((..((((((((.........))))))))..)))...	none	C
>0835		CCTTCGTCTGTTCCCCTCCC	20	0	0	1	4	0	3	8	3	GGGAGGACGAUGCGGCCUUCGUCUGUUCCCCUCCCCAGACGACUCGCCCGA	((((((.((...)).)))(((((((..........)))))))....)))..	none	none
>0836		CGAATCGTTCTGCAACTCCC	20	0	1	2	1	3	1	8	5	GGGAGGACGAUGCGGCGAAUCGUUCUGCAACUCCCCAGACGACUCGCCCGA	.............(((((.((((.(((........))))))).)))))...	none	C
>0837		CGACTCCTCTGTTTCCTCCC	20	0	0	1	0	4	3	8	3	GGGAGGACGAUGCGGCGACUCCUCUGUUUCCUCCCCAGACGACUCGCCCGA	.............(((((.((.((((.........)))).)).)))))...	III	C
>0838		CGACTCTCTGCTTCTCTCCC	20	0	0	1	1	4	2	8	4	GGGAGGACGAUGCGGCGACUCUCUGCUUCUCUCCCCAGACGACUCGCCCGA	.............(((((.((((((..........)))).)).)))))...	none	C
>0839		CGATTCGTCTCTCTCGTCCC	20	0	1	0	4	1	2	8	4	GGGAGGACGAUGCGGCGAUUCGUCUCUCUCGUCCCCAGACGACUCGCCCGA	.............(((((.((((((...........)))))).)))))...	none	C
>0840		CGCCTCGTCTGTATGCTCCC	20	0	0	0	2	5	1	8	3	GGGAGGACGAUGCGGCGCCUCGUCUGUAUGCUCCCCAGACGACUCGCCCGA	.............((((..(((((((.........)))))))..))))...	none	C
>0841		CGTTCCCTCTGGTTCGTCCC	20	0	0	0	4	2	2	8	3	GGGAGGACGAUGCGGCGUUCCCUCUGGUUCGUCCCCAGACGACUCGCCCGA	(((((..((.((.((((..((....))..)).)).))..)).))).))...	IV	H
>0842		CGTTCGTTCTGGTTCGTCCC	20	0	0	3	1	1	3	8	4	GGGAGGACGAUGCGGCGUUCGUUCUGGUUCGUCCCCAGACGACUCGCCCGA	.............((((.((((.((((.......))))))))..))))...	none	none
>0843		CGTTTCCCCTGGTTCGTCCC	20	0	0	1	2	1	4	8	4	GGGAGGACGAUGCGGCGUUUCCCCUGGUUCGUCCCCAGACGACUCGCCCGA	.((.((((((...((.......))....))))))))...............	IV	F
>0844		CGTTTCCTCTGTTCGTCCC	19	0	0	1	1	3	3	8	4	GGGAGGACGAUGCGGCGUUUCCUCUGUUCGUCCCCAGACGACUCGCCCGA	.............((((..((.((((........)))).))..))))...	IV	C
>0845		CGTTTCCTTTGGTTCGTCCC	20	0	0	0	1	1	6	8	3	GGGAGGACGAUGCGGCGUUUCCUUUGGUUCGUCCCCAGACGACUCGCCCGA	(((((((((......))..)))).....(((((....)))))....)))..	IV	none
>0846		GAGTTTCCTCTGTTCGTCCC	20	0	0	1	2	3	2	8	4	GGGAGGACGAUGCGGGAGUUUCCUCUGUUCGUCCCCAGACGACUCGCCCGA	.((.((((((....(((...))).....))))))))...............	IV	F
>0847		GCCATCTCGTCTTACGTCCC	20	0	0	2	1	2	3	8	4	GGGAGGACGAUGCGGGCCAUCUCGUCUUACGUCCCCAGACGACUCGCCCGA	............(((((....((((((.........))))))...))))).	none	B
>0848		GCCCTCGTTTGCTGTCACCC	20	0	0	0	4	1	3	8	3	GGGAGGACGAUGCGGGCCCUCGUUUGCUGUCACCCCAGACGACUCGCCCGA	............(((((..((((...(((......)))))))...))))).	none	B
>0849		GCCCTTCGTCTAAGCCTCCC	20	0	0	1	0	4	3	8	3	GGGAGGACGAUGCGGGCCCUUCGUCUAAGCCUCCCCAGACGACUCGCCCGA	............(((((...((((((..........))))))...))))).	none	B
>0850		GCCGTTTCGTCTATCCTCCC	20	0	0	2	4	1	1	8	4	GGGAGGACGAUGCGGGCCGUUUCGUCUAUCCUCCCCAGACGACUCGCCCGA	............((((.((..((((((.........))))))..)))))).	none	B
>0851		GCCTCTCGTCTGTTCCTCCC	20	0	0	2	3	1	2	8	4	GGGAGGACGAUGCGGGCCUCUCGUCUGUUCCUCCCCAGACGACUCGCCCGA	............(((((...(((((((........)))))))...))))).	I	B
>0852		GCCTCTCGTCTTAAGTCCCC	20	0	0	1	3	4	0	8	3	GGGAGGACGAUGCGGGCCUCUCGUCUUAAGUCCCCCAGACGACUCGCCCGA	............(((((...((((((..........))))))...))))).	none	B
>0853		GCGCATTCGTCGTACGTCCC	20	0	0	1	0	5	2	8	3	GGGAGGACGAUGCGGGCGCAUUCGUCGUACGUCCCCAGACGACUCGCCCGA	............((((((...(((((...........)))))..)))))).	none	none
>0854		GCGTCTCTCTGCTGTCTCCC	20	0	0	0	5	1	2	8	3	GGGAGGACGAUGCGGGCGUCUCUCUGCUGUCUCCCCAGACGACUCGCCCGA	............((((((..((((((.........)))).))..)))))).	none	B
>0855		GGATCGTCTGATTACCTCCC	20	0	0	1	2	3	2	8	4	GGGAGGACGAUGCGGGGAUCGUCUGAUUACCUCCCCAGACGACUCGCCCGA	............(((((((((((((..........))))))).)).)))).	none	B
>0856		GTCCTGTCGTCTCGTCCC	18	0	0	0	1	5	2	8	3	GGGAGGACGAUGCGGGUCCUGUCGUCUCGUCCCCAGACGACUCGCCCGA	((((((((.......)))))(((((((.......)))))))...)))..	I	A
>0857		GTCCTGTCGTCTGTTCGTTC	20	0	0	1	1	3	3	8	4	GGGAGGACGAUGCGGGUCCUGUCGUCUGUUCGUUCCAGACGACUCGCCCGA	((((((((.......)))))((((((((.......))))))))...)))..	I	A
>0858		GTCCTGTCGTCTGTTGGTCCC	21	0	0	0	1	1	6	8	3	GGGAGGACGAUGCGGGUCCUGUCGUCUGUUGGUCCCCAGACGACUCGCCCGA	((((((((.......)))))((((((((........))))))))...)))..	I	A
>0859		GTGATTCCTCTGCCCTTCCC	20	0	0	1	3	2	2	8	4	GGGAGGACGAUGCGGGUGAUUCCUCUGCCCUUCCCCAGACGACUCGCCCGA	............((((.((.((.((((........)))).)).)).)))).	none	B
>0860		TACTGTCGTCTGTTAGTACC	20	0	0	2	4	1	1	8	4	GGGAGGACGAUGCGGUACUGUCGUCUGUUAGUACCCAGACGACUCGCCCGA	............(((....((((((((........))))))))....))).	I	B
>0861		TCATGTCGTCTGTTCGTCTC	20	0	0	0	2	2	4	8	3	GGGAGGACGAUGCGGUCAUGUCGUCUGUUCGUCUCCAGACGACUCGCCCGA	(((..(((......)))..((((((((........))))))))...)))..	I	A
>0862		TCCAGGCTTGTCGTTGTCCC	20	0	1	5	1	0	1	8	4	GGGAGGACGAUGCGGUCCAGGCUUGUCGUUGUCCCCAGACGACUCGCCCGA	....((((......)))).(((..(((((((....)).)))))..)))...	VII	E
>0863		TCCAGTCGTTTGTTGCCGC	19	0	2	0	3	2	1	8	4	GGGAGGACGAUGCGGUCCAGUCGUUUGUUGCCGCCAGACGACUCGCCCGA	(((.((((......))))((((((.((.......)).))))))..)))..	none	A
>0864		TCCCGTCGTCCGTTCGTCCC	20	0	0	4	2	2	0	8	3	GGGAGGACGAUGCGGUCCCGUCGUCCGUUCGUCCCCAGACGACUCGCCCGA	(((.((((((..((....))))))))..(((((....)))))....)))..	I	none
>0865		TCCCGTCGTCTGTTCCTCCC	20	0	1	1	0	5	1	8	4	GGGAGGACGAUGCGGUCCCGUCGUCUGUUCCUCCCCAGACGACUCGCCCGA	(((.((((......)))).((((((((........))))))))...)))..	I	A
>0866		TCCCGTCGTCTGTTCGTCC	19	0	2	5	0	0	1	8	3	GGGAGGACGAUGCGGUCCCGUCGUCUGUUCGUCCCAGACGACUCGCCCGA	(((.((((......)))).((((((((.......))))))))...)))..	I	A
>0867		TCCGGCTTGTCGTTGTCCC	19	0	1	3	4	0	0	8	3	GGGAGGACGAUGCGGUCCGGCUUGUCGUUGUCCCCAGACGACUCGCCCGA	....((((......))))(((..(((((((....)).)))))..)))...	VII	E
>0868		TCCTATCGTCCGTTCGTCCC	20	0	0	4	1	0	3	8	3	GGGAGGACGAUGCGGUCCUAUCGUCCGUUCGUCCCCAGACGACUCGCCCGA	(((.(((((((........)))))))..(((((....)))))....)))..	I	none
>0869		TCCTGCCGCCTGTTCGTCCC	20	0	0	3	4	1	0	8	3	GGGAGGACGAUGCGGUCCUGCCGCCUGUUCGUCCCCAGACGACUCGCCCGA	((.(((((......))))).))((..((.((((....))))))..))....	I	none
>0870		TCCTGCCGTCCGTTCGTCCC	20	0	0	2	2	2	2	8	4	GGGAGGACGAUGCGGUCCUGCCGUCCGUUCGUCCCCAGACGACUCGCCCGA	((.(((((......))))).))...((.(((((....)))))..)).....	I	none
>0871		TCCTGGCATGTCGTTGTCCC	20	0	1	6	0	1	0	8	3	GGGAGGACGAUGCGGUCCUGGCAUGUCGUUGUCCCCAGACGACUCGCCCGA	...(((((......)))))(((..(((((((....)).)))))..)))...	VII	E
>0872		TCCTGGCTTGTCGTCCC	17	0	0	6	2	0	0	8	2	GGGAGGACGAUGCGGUCCUGGCUUGUCGUCCCCAGACGACUCGCCCGA	...(((((......)))))(((..((((((....))))))..)))...	VII	E
>0873		TCCTGGCTTGTCGTTGGTTC	20	0	0	5	1	2	0	8	3	GGGAGGACGAUGCGGUCCUGGCUUGUCGUUGGUUCCAGACGACUCGCCCGA	...(((((......)))))(((..(((((((....)).)))))..)))...	VII	E
>0874		TCCTGGCTTGTGGTTGTCCC	20	0	0	5	3	0	0	8	2	GGGAGGACGAUGCGGUCCUGGCUUGUGGUUGUCCCCAGACGACUCGCCCGA	...(((((......)))))(((..((.((((....)).)).))..)))...	VII	E
>0875		TCCTGTCGCCTGTTCGTTTC	20	0	1	0	2	5	0	8	3	GGGAGGACGAUGCGGUCCUGUCGCCUGUUCGUUUCCAGACGACUCGCCCGA	((((((((......)))))((((.(((........))).))))...)))..	I	A
>0876		TCCTGTCGTATGTTAGTACC	20	0	0	0	6	1	1	8	3	GGGAGGACGAUGCGGUCCUGUCGUAUGUUAGUACCCAGACGACUCGCCCGA	((((((((......)))))(((((.((........)).)))))...)))..	I	A
>0877		TCCTGTCGTATGTTAGTCAC	20	0	0	2	3	2	1	8	4	GGGAGGACGAUGCGGUCCUGUCGUAUGUUAGUCACCAGACGACUCGCCCGA	((((((((......)))))(((((.((........)).)))))...)))..	I	A
>0878		TCCTGTCGTATGTTAGTCCA	20	0	0	1	2	2	3	8	4	GGGAGGACGAUGCGGUCCUGUCGUAUGUUAGUCCACAGACGACUCGCCCGA	((((((((......)))))(((((.(((......))).)))))...)))..	I	A
>0879		TCCTGTCGTCCGTCCGTCCC	20	0	0	2	4	0	2	8	3	GGGAGGACGAUGCGGUCCUGUCGUCCGUCCGUCCCCAGACGACUCGCCCGA	((((((((......)))))((((((............))))))...)))..	I	A
>0880		TCCTGTCGTCTGATCGTTCC	20	0	1	3	1	0	3	8	4	GGGAGGACGAUGCGGUCCUGUCGUCUGAUCGUUCCCAGACGACUCGCCCGA	((((((((......)))))((((((((........))))))))...)))..	I	A
>0881		TCCTGTCGTCTGTATGTCCC	20	0	0	2	2	2	2	8	4	GGGAGGACGAUGCGGUCCUGUCGUCUGUAUGUCCCCAGACGACUCGCCCGA	((((((((......)))))((((((((........))))))))...)))..	I	A
>0882		TCCTGTCGTCTGTCGTTCC	19	0	0	3	2	3	0	8	3	GGGAGGACGAUGCGGUCCUGUCGUCUGUCGUUCCCAGACGACUCGCCCGA	((((((((......)))))((((((((.......))))))))...)))..	I	A
>0883		TCCTGTCGTCTGTTCCTTTC	20	0	1	2	1	4	0	8	4	GGGAGGACGAUGCGGUCCUGUCGUCUGUUCCUUUCCAGACGACUCGCCCGA	((((((((......)))))((((((((........))))))))...)))..	I	A
>0884		TCCTGTCGTCTGTTCGAACC	20	0	1	2	2	2	1	8	5	GGGAGGACGAUGCGGUCCUGUCGUCUGUUCGAACCCAGACGACUCGCCCGA	((((((((......)))))((((((((........))))))))...)))..	I	A
>0885		TCCTGTCGTCTGTTCGTCG	19	0	3	2	2	0	1	8	4	GGGAGGACGAUGCGGUCCUGUCGUCUGUUCGUCGCAGACGACUCGCCCGA	((((((((......)))))((((((((.......))))))))...)))..	I	A
>0886		TCCTGTCGTCTGTTGTTTC	19	0	2	1	2	3	0	8	4	GGGAGGACGAUGCGGUCCUGUCGUCUGUUGUUUCCAGACGACUCGCCCGA	((((((((......)))))((((((((.......))))))))...)))..	I	A
>0887		TCCTGTCGTCTGTTTGTCCT	20	0	0	1	3	2	2	8	4	GGGAGGACGAUGCGGUCCUGUCGUCUGUUUGUCCUCAGACGACUCGCCCGA	((((((((......)))))((((((((........))))))))...)))..	I	A
>0888		TCCTGTCGTCTGTTTGTCTC	20	0	0	2	2	2	2	8	4	GGGAGGACGAUGCGGUCCUGUCGUCUGUUUGUCUCCAGACGACUCGCCCGA	((((((((......)))))((((((((........))))))))...)))..	I	A
>0889		TCCTGTCGTCTTTTCGTACC	20	0	0	0	4	3	1	8	3	GGGAGGACGAUGCGGUCCUGUCGUCUUUUCGUACCCAGACGACUCGCCCGA	((((((((......)))))(((((((..........)))))))...)))..	I	A
>0890		TCCTGTCTTCTTTTCGTCCC	20	0	1	1	1	1	4	8	5	GGGAGGACGAUGCGGUCCUGUCUUCUUUUCGUCCCCAGACGACUCGCCCGA	((((((((......))))).........(((((....)))))....)))..	I	none
>0891		TCCTGTCTTGTCGTTGTCCC	20	0	2	5	1	0	0	8	3	GGGAGGACGAUGCGGUCCUGUCUUGUCGUUGUCCCCAGACGACUCGCCCGA	((((((((......))))).....(((((((....)).)))))...)))..	VII	none
>0892		TCCTGTTGTCTGTTCGTACC	20	0	1	1	3	3	0	8	4	GGGAGGACGAUGCGGUCCUGUUGUCUGUUCGUACCCAGACGACUCGCCCGA	((((((((......)))))((.(((((........))))).))...)))..	I	A
>0893		TCCTGTTGTTTGTTCGTCCC	20	0	0	3	0	3	2	8	3	GGGAGGACGAUGCGGUCCUGUUGUUUGUUCGUCCCCAGACGACUCGCCCGA	((((((((......))))).........(((((....)))))....)))..	I	none
>0894		TCGTGTCGTTTGTTCGTCCC	20	0	0	1	3	2	2	8	4	GGGAGGACGAUGCGGUCGUGUCGUUUGUUCGUCCCCAGACGACUCGCCCGA	............(((.((.(((((.((........)).))))).)).))).	I	B
>0895		TCGTGTTGTCTGTTCGTCCC	20	0	0	2	1	3	2	8	4	GGGAGGACGAUGCGGUCGUGUUGUCUGUUCGUCCCCAGACGACUCGCCCGA	............(((.((.((.(((((........))))).)).)).))).	I	B
>0896		TCTCTGGGTTTTTGCCGCCC	20	0	1	4	2	0	1	8	4	GGGAGGACGAUGCGGUCUCUGGGUUUUUGCCGCCCCAGACGACUCGCCCGA	.......((..((((((((((((..........)))))).))).))).)).	none	D
>0897		TCTGGCTTGTCGTTGTCCC	19	0	2	3	1	2	0	8	4	GGGAGGACGAUGCGGUCUGGCUUGUCGUUGUCCCCAGACGACUCGCCCGA	.....(((......))).(((..(((((((....)).)))))..)))...	VII	E
>0899		TCTTGTCGTCTGTCGTCCC	19	0	0	1	1	5	1	8	4	GGGAGGACGAUGCGGUCUUGUCGUCUGUCGUCCCCAGACGACUCGCCCGA	(((..(((......)))..((((((((.......))))))))...)))..	I	A
>0900		TGACTCGTCTGTTCGTCCC	19	0	0	0	1	2	5	8	3	GGGAGGACGAUGCGGUGACUCGUCUGUUCGUCCCCAGACGACUCGCCCGA	............(((.((.(((((((........))))))).))..))).	VI	B
>0901		TGAGTCGCTCCCTTCGTCCC	20	0	0	1	2	1	4	8	4	GGGAGGACGAUGCGGUGAGUCGCUCCCUUCGUCCCCAGACGACUCGCCCGA	((((((((..........))).))))).(((((....))))).........	II	none
>0902		TTGACTCGTCTGCGCCTCCC	20	0	0	0	1	3	4	8	3	GGGAGGACGAUGCGGUUGACUCGUCUGCGCCUCCCCAGACGACUCGCCCGA	............(((..((.(((((((........))))))).))..))).	none	B
>0903		TTTGGGGTTTTCCCTTGCCC	20	0	6	2	0	0	0	8	2	GGGAGGACGAUGCGGUUUGGGGUUUUCCCUUGCCCCAGACGACUCGCCCGA	(((....(((..((...(((((..........)))))..))..))))))..	VIII	G
>0904		TTTGGGGTTTTCTTCCCGCCC	21	0	3	3	2	0	0	8	3	GGGAGGACGAUGCGGUUUGGGGUUUUCUUCCCGCCCCAGACGACUCGCCCGA	(((....(((..((...(((((...........)))))..))..))))))..	IX	G
>0906		TTTTGGGGTTTTTCCCGTGCCC	22	0	6	2	0	0	0	8	2	GGGAGGACGAUGCGGUUUUGGGGUUUUUCCCGUGCCCCAGACGACUCGCCCGA	(((....(((..((....(((((...........)))))..))..))))))..	VIII	G
>0907		CTTGGGGTTTTTCCCGTGCCC	21	1	5	2	0	0	0	8	3	GGGAGGACGAUGCGGCUUGGGGUUUUUCCCGUGCCCCAGACGACUCGCCCGA	(((((..((.((.(((..(((......)))..))).))..)).))).))...	VIII	H
>0908		TCAGCACATTTCCCGGTGTG	20	1	4	3	0	0	0	8	3	GGGAGGACGAUGCGGUCAGCACAUUUCCCGGUGUGCAGACGACUCGCCCGA	(((....(((..((.((.(((((........))))).))))..))))))..	none	G
>0909		TTTGGGGTTTTTCCCTGCCC	20	1	4	3	0	0	0	8	3	GGGAGGACGAUGCGGUUUGGGGUUUUUCCCUGCCCCAGACGACUCGCCCGA	(((....(((..((...(((((..........)))))..))..))))))..	VIII	G
>0910		AGCGACTCTTCTGGCCTCCC	20	0	0	0	0	3	4	7	2	GGGAGGACGAUGCGGAGCGACUCUUCUGGCCUCCCCAGACGACUCGCCCGA	............(((.((((.((.(((((.....))))).)).))))))).	none	none
>0911		CACAGTTCGTCTGCACTCCC	20	0	0	1	3	1	2	7	4	GGGAGGACGAUGCGGCACAGUUCGUCUGCACUCCCCAGACGACUCGCCCGA	............(((...(((.((((((.......)))))))))...))).	none	B
>0912		CCCTGTCGTCTGCTCTTCCC	20	0	0	2	2	3	0	7	3	GGGAGGACGAUGCGGCCCUGUCGUCUGCUCUUCCCCAGACGACUCGCCCGA	............(((....((((((((........))))))))....))).	I	B
>0913		CCCTGTCTTCTGTTCGTCCC	20	0	0	0	3	0	4	7	2	GGGAGGACGAUGCGGCCCUGUCUUCUGUUCGUCCCCAGACGACUCGCCCGA	............(((....(((.((((........)))).)))....))).	I	B
>0914		CCCTTCGTCTGATTCTCCCC	20	0	0	2	3	1	1	7	4	GGGAGGACGAUGCGGCCCUUCGUCUGAUUCUCCCCCAGACGACUCGCCCGA	((((((.((...))..)))(((((((.........)))))))....)))..	none	none
>0915		CCCTTTCGTCTGAACCTCCC	20	0	0	0	2	3	2	7	3	GGGAGGACGAUGCGGCCCUUUCGUCUGAACCUCCCCAGACGACUCGCCCGA	((((((.((...))..))).(((((((........)))))))....)))..	none	none
>0916		CCTGTCGTCTATTCCCTCCC	20	0	0	1	1	2	3	7	4	GGGAGGACGAUGCGGCCUGUCGUCUAUUCCCUCCCCAGACGACUCGCCCGA	.............(((..(((((((...........)))))))..)))...	none	C
>0917		CCTGTCGTCTGCTCGTCCC	19	0	0	1	0	0	6	7	2	GGGAGGACGAUGCGGCCUGUCGUCUGCUCGUCCCCAGACGACUCGCCCGA	.............(((..((((((((........))))))))..)))...	I	C
>0918		CCTGTCGTCTGTTCGTTCC	19	0	0	2	2	1	2	7	4	GGGAGGACGAUGCGGCCUGUCGUCUGUUCGUUCCCAGACGACUCGCCCGA	.............(((..((((((((........))))))))..)))...	I	C
>0919		CCTGTCGTCTGTTCGTTTC	19	0	0	1	5	1	0	7	3	GGGAGGACGAUGCGGCCUGUCGUCUGUUCGUUUCCAGACGACUCGCCCGA	.............(((..((((((((........))))))))..)))...	I	C
>0920		CCTGTCGTTCTGCTCCTCCC	20	0	0	0	1	4	2	7	3	GGGAGGACGAUGCGGCCUGUCGUUCUGCUCCUCCCCAGACGACUCGCCCGA	.............(((..(((((.(((........))))))))..)))...	none	C
>0921		CCTTTCGTCTGGCTCGTCCC	20	0	0	2	5	0	0	7	2	GGGAGGACGAUGCGGCCUUUCGUCUGGCUCGUCCCCAGACGACUCGCCCGA	((((((.((...)).))).((((((((.......))))))))....)))..	none	none
>0922		CGACGTCTGTCTATCCTCCC	20	0	0	3	2	0	2	7	3	GGGAGGACGAUGCGGCGACGUCUGUCUAUCCUCCCCAGACGACUCGCCCGA	.............(((((.(((.((((.........))))))))))))...	none	C
>0923		CGACGTCTGTTACCACTCCC	20	0	0	0	3	1	3	7	3	GGGAGGACGAUGCGGCGACGUCUGUUACCACUCCCCAGACGACUCGCCCGA	.............(((((((((((...........))))))..)))))...	none	C
>0924		CGACTCTTCTGCACCCTCCC	20	0	0	0	2	3	2	7	3	GGGAGGACGAUGCGGCGACUCUUCUGCACCCUCCCCAGACGACUCGCCCGA	.............(((((.((.((((.........)))).)).)))))...	none	C
>0925		CGACTTCGTTCTGTCTCCCC	20	0	0	1	0	5	1	7	3	GGGAGGACGAUGCGGCGACUUCGUUCUGUCUCCCCCAGACGACUCGCCCGA	.............(((((..((((.(((.......))))))).)))))...	none	C
>0926		CGAGTTCTCTGTGTTCTCCC	20	0	0	0	3	0	4	7	2	GGGAGGACGAUGCGGCGAGUUCUCUGUGUUCUCCCCAGACGACUCGCCCGA	.............(((((((..((((.........))))..)))))))...	none	none
>0927		CGATGTCTCTGCTTCCTCCC	20	0	0	1	1	3	2	7	4	GGGAGGACGAUGCGGCGAUGUCUCUGCUUCCUCCCCAGACGACUCGCCCGA	.............(((((.(((((((.........)))).))))))))...	none	C
>0928		CGATTCGATCTTTCCGTCCC	20	0	0	1	2	1	3	7	4	GGGAGGACGAUGCGGCGAUUCGAUCUUUCCGUCCCCAGACGACUCGCCCGA	.............(((((.(((.(((..........)))))).)))))...	none	C
>0929		CGTCTCGATCTGCCACTCCC	20	0	0	2	2	1	2	7	4	GGGAGGACGAUGCGGCGUCUCGAUCUGCCACUCCCCAGACGACUCGCCCGA	.............((((..(((.((((........)))))))..))))...	none	C
>0930		CGTCTCGTCTGACTCGTCCC	20	0	0	2	2	1	2	7	4	GGGAGGACGAUGCGGCGUCUCGUCUGACUCGUCCCCAGACGACUCGCCCGA	.............((((..(((((((.........)))))))..))))...	none	C
>0931		CGTTTCGTCTTTTTCGTCCC	20	0	0	1	1	2	3	7	4	GGGAGGACGAUGCGGCGUUUCGUCUUUUUCGUCCCCAGACGACUCGCCCGA	.............((((..((((((...........))))))..))))...	none	none
>0932		CTGAAGTCTTCTGCGCTCCC	20	0	0	1	1	2	3	7	4	GGGAGGACGAUGCGGCUGAAGUCUUCUGCGCUCCCCAGACGACUCGCCCGA	.............(((.((.(((.((((.......)))).))))))))...	none	C
>0933		GATAGTCTTCTGTCCCTCCC	20	0	1	0	3	0	3	7	3	GGGAGGACGAUGCGGGAUAGUCUUCUGUCCCUCCCCAGACGACUCGCCCGA	............((((..((((.((((........)))).))))..)))).	none	B
>0934		GCAAATCGTTTGCACCTCCC	20	0	1	0	2	1	3	7	4	GGGAGGACGAUGCGGGCAAAUCGUUUGCACCUCCCCAGACGACUCGCCCGA	(((((((((((........))))).....))))))................	none	none
>0935		GCAATTCGTTCTGGCCTCCC	20	0	1	3	1	1	1	7	5	GGGAGGACGAUGCGGGCAAUUCGUUCUGGCCUCCCCAGACGACUCGCCCGA	............(((((...((((.((((.....))))))))...))))).	none	B
>0936		GCAGTCTTCTGTCGCGTCCC	20	0	0	3	2	1	1	7	4	GGGAGGACGAUGCGGGCAGUCUUCUGUCGCGUCCCCAGACGACUCGCCCGA	............(((((((((.((((.........)))).)))).))))).	none	B
>0938		GCCATGTTGTCTGACCTCCC	20	0	0	0	3	3	1	7	3	GGGAGGACGAUGCGGGCCAUGUUGUCUGACCUCCCCAGACGACUCGCCCGA	............(((((...((.(((((.......))))).))..))))).	none	B
>0939		GCCCGTTGTCTGTTCGTCCC	20	0	0	0	2	5	0	7	2	GGGAGGACGAUGCGGGCCCGUUGUCUGUUCGUCCCCAGACGACUCGCCCGA	............(((((..((.(((((........))))).))..))))).	none	B
>0940		GCCCTTCTGTCTGTCTCCCC	20	0	1	2	1	3	0	7	4	GGGAGGACGAUGCGGGCCCUUCUGUCUGUCUCCCCCAGACGACUCGCCCGA	............(((((...((.(((((.......)))))))...))))).	none	B
>0941		GCCTCTCGTCTGACTCTCCC	20	0	0	3	2	1	1	7	4	GGGAGGACGAUGCGGGCCUCUCGUCUGACUCUCCCCAGACGACUCGCCCGA	............(((((...(((((((........)))))))...))))).	none	B
>0942		GCCTTCCGTCTGCTACTCCC	20	0	0	4	0	2	1	7	3	GGGAGGACGAUGCGGGCCUUCCGUCUGCUACUCCCCAGACGACUCGCCCGA	............(((((....((((((........))))))....))))).	none	B
>0943		GCCTTCGTTTGCACACTCCC	20	0	0	2	2	3	0	7	3	GGGAGGACGAUGCGGGCCUUCGUUUGCACACUCCCCAGACGACUCGCCCGA	............(((((..((((.((.........)).))))...))))).	none	B
>0944		GCCTTTCGCTCTGACCTCCC	20	0	0	0	0	1	6	7	2	GGGAGGACGAUGCGGGCCUUUCGCUCUGACCUCCCCAGACGACUCGCCCGA	............(((((...(((.((((.......)))))))...))))).	V	B
>0945		GCCTTTCGTTCTAACCTCCC	20	0	0	0	0	1	6	7	2	GGGAGGACGAUGCGGGCCUUUCGUUCUAACCUCCCCAGACGACUCGCCCGA	............(((((...((((.((.........))))))...))))).	V	B
>0946		GCCTTTCGTTTGTGCCTCCC	20	0	0	0	0	4	3	7	2	GGGAGGACGAUGCGGGCCUUUCGUUUGUGCCUCCCCAGACGACUCGCCCGA	............(((((...((((.((........)).))))...))))).	none	B
>0947		GCGATCCTCTGTCTCCTCCC	20	0	0	1	4	0	2	7	3	GGGAGGACGAUGCGGGCGAUCCUCUGUCUCCUCCCCAGACGACUCGCCCGA	............(((((((((.((((.........)))).)).))))))).	none	B
>0948		GCGTTTTCCTCTGTTCGTCCC	21	0	0	0	2	2	3	7	3	GGGAGGACGAUGCGGGCGUUUUCCUCUGUUCGUCCCCAGACGACUCGCCCGA	............((((((...((.((((........)))).))..)))))).	IV	B
>0949		GCTGTCTTCTGTCTCCTCCC	20	0	0	3	1	2	1	7	4	GGGAGGACGAUGCGGGCUGUCUUCUGUCUCCUCCCCAGACGACUCGCCCGA	............(((((.(((.((((.........)))).)))..))))).	none	B
>0950		GCTGTTGTTGTCTGCCTCCC	20	0	0	1	1	2	3	7	4	GGGAGGACGAUGCGGGCUGUUGUUGUCUGCCUCCCCAGACGACUCGCCCGA	............(((((....((.(((((......))))).))..))))).	none	B
>0951		GCTTGCTTCTGGTTCGTCCC	20	0	0	1	2	1	3	7	4	GGGAGGACGAUGCGGGCUUGCUUCUGGUUCGUCCCCAGACGACUCGCCCGA	............(((((.....(((((.......)))))......))))).	none	none
>0952		GCTTGTCTTCTGCTCGTCCC	20	0	0	1	1	1	4	7	4	GGGAGGACGAUGCGGGCUUGUCUUCUGCUCGUCCCCAGACGACUCGCCCGA	............(((((..(((.((((........)))).)))..))))).	I	B
>0953		GCTTGTCTTCTGTCCGTCCC	20	0	0	1	2	2	2	7	4	GGGAGGACGAUGCGGGCUUGUCUUCUGUCCGUCCCCAGACGACUCGCCCGA	............(((((..(((.((((........)))).)))..))))).	I	B
>0954		GGAGTCCTCTGTATCCTCCC	20	0	1	2	3	0	1	7	4	GGGAGGACGAUGCGGGGAGUCCUCUGUAUCCUCCCCAGACGACUCGCCCGA	............(((((((((.((((.........)))).))))).)))).	none	B
>0956		GTCCTGTCGTATGTTCGTCCC	21	0	0	0	2	2	3	7	3	GGGAGGACGAUGCGGGUCCUGUCGUAUGUUCGUCCCCAGACGACUCGCCCGA	((((((((.......)))))(((((.((........)).)))))...)))..	I	A
>0957		GTCCTGTCGTCTGTTCCC	18	0	0	0	0	4	3	7	2	GGGAGGACGAUGCGGGUCCUGUCGUCUGUUCCCCAGACGACUCGCCCGA	((((((((.......)))))((((((((.....))))))))...)))..	I	A
>0958		GTCCTGTCGTCTGTTCGTCCG	21	0	0	0	1	3	3	7	3	GGGAGGACGAUGCGGGUCCUGUCGUCUGUUCGUCCGCAGACGACUCGCCCGA	((((((((.......)))))((((((((........))))))))...)))..	I	A
>0959		GTCCTGTCGTGTGTTCGTCCC	21	0	0	0	0	4	3	7	2	GGGAGGACGAUGCGGGUCCUGUCGUGUGUUCGUCCCCAGACGACUCGCCCGA	((((((((.......)))))(((((.((........)).)))))...)))..	I	A
>0960		GTCGATTCGTTTGATGCCGC	20	0	0	5	2	0	0	7	2	GGGAGGACGAUGCGGGUCGAUUCGUUUGAUGCCGCCAGACGACUCGCCCGA	............((((.(((.((((.((.......)).)))).))))))).	none	none
>0961		GTCTGTCGTCTGTTCGTCCC	20	0	0	1	0	2	4	7	3	GGGAGGACGAUGCGGGUCUGUCGUCUGUUCGUCCCCAGACGACUCGCCCGA	............((((...((((((((........))))))))...)))).	I	B
>0962		TAATGTAGTATGTTAGTCAC	20	0	1	0	4	2	0	7	3	GGGAGGACGAUGCGGUAAUGUAGUAUGUUAGUCACCAGACGACUCGCCCGA	(((....(((..((.........................))..))))))..	none	none
>0963		TACCTGTCGTCTGTTCGTCCC	21	0	1	1	1	4	0	7	4	GGGAGGACGAUGCGGUACCUGUCGUCUGUUCGUCCCCAGACGACUCGCCCGA	((((((((......)).)))((((((((........))))))))...)))..	I	A
>0964		TCATGTAGTCTGTTCGTCCA	20	0	0	0	4	1	2	7	3	GGGAGGACGAUGCGGUCAUGUAGUCUGUUCGUCCACAGACGACUCGCCCGA	(((..(((......)))..((.((((((......)))))).))...)))..	I	A
>0965		TCATGTCGTATGTTCGTACC	20	0	0	3	1	2	1	7	4	GGGAGGACGAUGCGGUCAUGUCGUAUGUUCGUACCCAGACGACUCGCCCGA	(((..(((......)))..(((((.((........)).)))))...)))..	I	A
>0966		TCATGTCGTCTGTTTGTCCC	20	0	0	2	5	0	0	7	2	GGGAGGACGAUGCGGUCAUGUCGUCUGUUUGUCCCCAGACGACUCGCCCGA	(((..(((......)))..((((((((........))))))))...)))..	I	A
>0967		TCCAGTCGTCTGTTCGTACC	20	0	0	4	2	0	1	7	3	GGGAGGACGAUGCGGUCCAGUCGUCUGUUCGUACCCAGACGACUCGCCCGA	(((.((((......))))(((((((((........)))))))))..)))..	I	A
>0968		TCCAGTTGTCTGCTGCTCCC	20	0	0	0	2	2	3	7	3	GGGAGGACGAUGCGGUCCAGUUGUCUGCUGCUCCCCAGACGACUCGCCCGA	(((.((((......))))(((.(((((........))))).)))..)))..	none	A
>0969		TCCCGTCGTCTGTTTGTCCC	20	0	1	2	4	0	0	7	3	GGGAGGACGAUGCGGUCCCGUCGUCUGUUUGUCCCCAGACGACUCGCCCGA	(((.((((......)))).((((((((........))))))))...)))..	I	A
>0970		TCCTATCGTCTGCTCGTCCC	20	0	0	2	4	0	1	7	3	GGGAGGACGAUGCGGUCCUAUCGUCUGCUCGUCCCCAGACGACUCGCCCGA	((((((((......))))).(((((((........)))))))....)))..	I	A
>0971		TCCTGGATTGTCGTTGTCCC	20	0	1	4	2	0	0	7	3	GGGAGGACGAUGCGGUCCUGGAUUGUCGUUGUCCCCAGACGACUCGCCCGA	...(((((......)))))((...(((((((....)).)))))...))...	VII	E
>0972		TCCTGGCTTATCGTTGTCCC	20	0	0	6	1	0	0	7	2	GGGAGGACGAUGCGGUCCUGGCUUAUCGUUGUCCCCAGACGACUCGCCCGA	...(((((......)))))(((...((((((....)).))))...)))...	VII	E
>0973		TCCTGGCTTGACGTTGTCCC	20	0	0	6	1	0	0	7	2	GGGAGGACGAUGCGGUCCUGGCUUGACGUUGUCCCCAGACGACUCGCCCGA	...(((((......)))))(((..((.((.(((....))).)))))))...	VII	E
>0974		TCCTGGCTTGTAGTTGTCCC	20	0	3	2	1	0	1	7	4	GGGAGGACGAUGCGGUCCUGGCUUGUAGUUGUCCCCAGACGACUCGCCCGA	...(((((......)))))(((....(((.(((....))).))).)))...	VII	E
>0975		TCCTGGCTTGTCGTTGGCCC	20	0	0	6	0	1	0	7	2	GGGAGGACGAUGCGGUCCUGGCUUGUCGUUGGCCCCAGACGACUCGCCCGA	...(((((......)))))(((..(((((((....)).)))))..)))...	VII	E
>0976		TCCTGGCTTGTCGTTGTCAC	20	0	2	5	0	0	0	7	2	GGGAGGACGAUGCGGUCCUGGCUUGUCGUUGUCACCAGACGACUCGCCCGA	...(((((......)))))(((..(((((((....)).)))))..)))...	VII	E
>0977		TCCTGTAGTCTGTTAGTACC	20	0	0	1	2	2	2	7	4	GGGAGGACGAUGCGGUCCUGUAGUCUGUUAGUACCCAGACGACUCGCCCGA	((((((((......)))))((.(((((........))))).))...)))..	I	A
>0978		TCCTGTAGTCTGTTAGTCCA	20	0	1	1	2	1	2	7	5	GGGAGGACGAUGCGGUCCUGUAGUCUGUUAGUCCACAGACGACUCGCCCGA	((((((((......)))))((.((((((......)))))).))...)))..	I	A
>0979		TCCTGTAGTCTGTTCGTCTC	20	0	0	1	3	3	0	7	3	GGGAGGACGAUGCGGUCCUGUAGUCUGUUCGUCUCCAGACGACUCGCCCGA	((((((((......)))))((.(((((........))))).))...)))..	I	A
>0980		TCCTGTCATCTGTTCATCCC	20	0	0	3	2	0	2	7	3	GGGAGGACGAUGCGGUCCUGUCAUCUGUUCAUCCCCAGACGACUCGCCCGA	((((((((......)))))(((.((((........)))).)))...)))..	I	A
>0981		TCCTGTCGCCGTTCGTCCC	19	0	0	1	4	0	2	7	3	GGGAGGACGAUGCGGUCCUGUCGCCGUUCGUCCCCAGACGACUCGCCCGA	((((((((......))))).....((.(((((....)))))..)))))..	I	none
>0982		TCCTGTCGCCTGTTCCTCCC	20	0	0	4	1	2	0	7	3	GGGAGGACGAUGCGGUCCUGUCGCCUGUUCCUCCCCAGACGACUCGCCCGA	((((((((......)))))((((.(((........))).))))...)))..	I	A
>0983		TCCTGTCGCCTGTTCGTTCC	20	0	0	0	0	6	1	7	2	GGGAGGACGAUGCGGUCCUGUCGCCUGUUCGUUCCCAGACGACUCGCCCGA	((((((((......)))))((((.(((........))).))))...)))..	I	A
>0984		TCCTGTCGTATGTTCGTCTC	20	0	0	1	1	2	3	7	4	GGGAGGACGAUGCGGUCCUGUCGUAUGUUCGUCUCCAGACGACUCGCCCGA	((((((((......)))))(((((.((........)).)))))...)))..	I	A
>0985		TCCTGTCGTCTATTCGTTCC	20	0	0	2	1	4	0	7	3	GGGAGGACGAUGCGGUCCUGUCGUCUAUUCGUUCCCAGACGACUCGCCCGA	((((((((......)))))(((((((..........)))))))...)))..	I	A
>0986		TCCTGTCGTCTCTTCGTTCC	20	0	1	2	2	1	1	7	5	GGGAGGACGAUGCGGUCCUGUCGUCUCUUCGUUCCCAGACGACUCGCCCGA	((((((((......)))))(((((((..........)))))))...)))..	I	A
>0987		TCCTGTCGTCTGATCATCCC	20	0	0	3	2	0	2	7	3	GGGAGGACGAUGCGGUCCUGUCGUCUGAUCAUCCCCAGACGACUCGCCCGA	((((((((......)))))((((((((........))))))))...)))..	I	A
>0988		TCCTGTCGTCTGTACGTTCC	20	0	1	3	1	0	2	7	4	GGGAGGACGAUGCGGUCCUGUCGUCUGUACGUUCCCAGACGACUCGCCCGA	((((((((......)))))((((((((........))))))))...)))..	I	A
>0989		TCCTGTCGTCTGTCCGTTCC	20	0	0	2	2	2	1	7	4	GGGAGGACGAUGCGGUCCUGUCGUCUGUCCGUUCCCAGACGACUCGCCCGA	((((((((......)))))((((((((........))))))))...)))..	I	A
>0990		TCCTGTCGTCTGTCCGTTTC	20	0	0	1	1	5	0	7	3	GGGAGGACGAUGCGGUCCUGUCGUCUGUCCGUUUCCAGACGACUCGCCCGA	((((((((......)))))((((((((........))))))))...)))..	I	A
>0991		TCCTGTCGTCTGTTCATCC	19	0	2	2	1	2	0	7	4	GGGAGGACGAUGCGGUCCUGUCGUCUGUUCAUCCCAGACGACUCGCCCGA	((((((((......)))))((((((((.......))))))))...)))..	I	A
>0992		TCCTGTCGTCTGTTCATTCC	20	0	0	4	0	3	0	7	2	GGGAGGACGAUGCGGUCCUGUCGUCUGUUCAUUCCCAGACGACUCGCCCGA	((((((((......)))))((((((((........))))))))...)))..	I	A
>0993		TCCTGTCGTCTGTTCGACCA	20	0	0	1	4	1	1	7	4	GGGAGGACGAUGCGGUCCUGUCGUCUGUUCGACCACAGACGACUCGCCCGA	((((((((......)))))(((((((((......)))))))))...)))..	I	A
>0994		TCCTGTCGTCTGTTCGGACC	20	0	0	4	0	3	0	7	2	GGGAGGACGAUGCGGUCCUGUCGUCUGUUCGGACCCAGACGACUCGCCCGA	((((((((......)))))((((((((........))))))))...)))..	I	A
>0995		TCCTGTCGTCTGTTCGGTCCC	21	0	1	3	1	2	0	7	4	GGGAGGACGAUGCGGUCCUGUCGUCUGUUCGGUCCCCAGACGACUCGCCCGA	((((((((......)))))((((((((.........))))))))...)))..	I	A
>0996		TCCTGTCGTCTGTTCGTAC	19	0	3	4	0	0	0	7	2	GGGAGGACGAUGCGGUCCUGUCGUCUGUUCGUACCAGACGACUCGCCCGA	((((((((......)))))((((((((.......))))))))...)))..	I	A
>0997		TCCTGTCGTCTGTTCGTCTA	20	0	0	4	2	1	0	7	3	GGGAGGACGAUGCGGUCCUGUCGUCUGUUCGUCUACAGACGACUCGCCCGA	((((((((......)))))(((((((((......)))))))))...)))..	I	A
>0998		TCCTGTCGTCTGTTCGTCTG	20	0	1	4	1	0	1	7	4	GGGAGGACGAUGCGGUCCUGUCGUCUGUUCGUCUGCAGACGACUCGCCCGA	((((((((......)))))((((((((........))))))))...)))..	I	A
>0999		TCCTGTCGTCTGTTCGTTTT	20	0	0	0	3	3	1	7	3	GGGAGGACGAUGCGGUCCUGUCGUCUGUUCGUUUUCAGACGACUCGCCCGA	((((((((......)))))((((((((........))))))))...)))..	I	A
>1000		TCCTGTCGTCTGTTTGTCC	19	0	3	2	1	1	0	7	4	GGGAGGACGAUGCGGUCCUGUCGUCUGUUUGUCCCAGACGACUCGCCCGA	((((((((......)))))((((((((.......))))))))...)))..	I	A
>1001		TCCTGTCGTCTTACGTCCC	19	0	0	0	1	1	5	7	3	GGGAGGACGAUGCGGUCCUGUCGUCUUACGUCCCCAGACGACUCGCCCGA	((((((((......)))))(((((((.........)))))))...)))..	I	A
>1002		TCCTGTCGTGTTCGTCCC	18	0	0	1	0	5	1	7	3	GGGAGGACGAUGCGGUCCUGUCGUGUUCGUCCCCAGACGACUCGCCCGA	((((((((......)))))..((.((.((((....)))))).)))))..	I	none
>1003		TCCTGTCGTTTGTTAGTCCC	20	0	0	0	5	1	1	7	3	GGGAGGACGAUGCGGUCCUGUCGUUUGUUAGUCCCCAGACGACUCGCCCGA	((((((((......)))))(((((.((........)).)))))...)))..	I	A
>1004		TCCTGTCGTTTGTTCGCCCC	20	0	0	2	1	4	0	7	3	GGGAGGACGAUGCGGUCCUGUCGUUUGUUCGCCCCCAGACGACUCGCCCGA	((((((((......)))))(((((.((........)).)))))...)))..	I	A
>1005		TCCTGTCGTTTGTTCGTACC	20	0	0	1	4	1	1	7	4	GGGAGGACGAUGCGGUCCUGUCGUUUGUUCGUACCCAGACGACUCGCCCGA	((((((((......)))))(((((.((........)).)))))...)))..	I	A
>1006		TCCTTTCGTTTGTTCGTCCC	20	0	0	2	2	2	1	7	4	GGGAGGACGAUGCGGUCCUUUCGUUUGUUCGUCCCCAGACGACUCGCCCGA	((((((((......)))))..((...((.((((....)))))).)))))..	I	none
>1007		TCGATTCTTCTGTGTCTCCC	20	0	0	4	1	2	0	7	3	GGGAGGACGAUGCGGUCGAUUCUUCUGUGUCUCCCCAGACGACUCGCCCGA	............(((.(((.((.((((........)))).)).))).))).	none	B
>1008		TCGTCGTCTGTTCGTCCC	18	0	0	1	2	2	2	7	4	GGGAGGACGAUGCGGUCGUCGUCUGUUCGUCCCCAGACGACUCGCCCGA	(((..(((......)))((((((((........))))))))...)))..	I	A
>1009		TCGTTGTCGTCTAGCCTCCC	20	0	0	2	1	2	2	7	4	GGGAGGACGAUGCGGUCGUUGUCGUCUAGCCUCCCCAGACGACUCGCCCGA	............(((.((..(((((((.........))))))).)).))).	none	B
>1011		TCTTATCGTCTGTTCGTCCC	20	0	0	2	0	1	4	7	3	GGGAGGACGAUGCGGUCUUAUCGUCUGUUCGUCCCCAGACGACUCGCCCGA	(((..(((......)))...(((((((........)))))))....)))..	I	A
>1012		TCTTGGCTTGTCGTTGTCCC	20	0	0	6	0	1	0	7	2	GGGAGGACGAUGCGGUCUUGGCUUGUCGUUGUCCCCAGACGACUCGCCCGA	.....(((......)))..(((..(((((((....)).)))))..)))...	VII	E
>1013		TCTTGTCGTCTGATCGTCCC	20	0	1	1	1	1	3	7	5	GGGAGGACGAUGCGGUCUUGUCGUCUGAUCGUCCCCAGACGACUCGCCCGA	(((..(((......)))..((((((((........))))))))...)))..	I	A
>1014		TCTTGTCGTCTGTTCGTCAC	20	0	0	1	1	2	3	7	4	GGGAGGACGAUGCGGUCUUGUCGUCUGUUCGUCACCAGACGACUCGCCCGA	(((..(((......)))..((((((((........))))))))...)))..	I	A
>1015		TCTTTTCGTCTGTTCGTCCC	20	0	0	0	2	0	5	7	2	GGGAGGACGAUGCGGUCUUUUCGUCUGUUCGUCCCCAGACGACUCGCCCGA	(((..(((......)))...(((((((........)))))))....)))..	I	A
>1016		TGAAGTTCGTCTGTGCTCCC	20	0	0	1	2	2	2	7	4	GGGAGGACGAUGCGGUGAAGUUCGUCUGUGCUCCCCAGACGACUCGCCCGA	............(((...(((.((((((.......)))))))))...))).	none	B
>1017		TGAGTCCTCTGTTTCGTCCC	20	0	0	0	1	2	4	7	3	GGGAGGACGAUGCGGUGAGUCCUCUGUUUCGUCCCCAGACGACUCGCCCGA	..((((((..........))))))....(((((....))))).........	none	none
>1018		TGAGTCGTCCCCTTCGTCCC	20	0	0	1	0	3	3	7	3	GGGAGGACGAUGCGGUGAGUCGUCCCCUUCGUCCCCAGACGACUCGCCCGA	((((.(((..........))).))))..(((((....))))).........	II	none
>1019		TGAGTCGTTCCCTTCGTCC	19	0	0	0	2	1	4	7	3	GGGAGGACGAUGCGGUGAGUCGUUCCCUUCGUCCCAGACGACUCGCCCGA	(((.((((((...((.((.....)))).))))))....((...)))))..	II	none
>1020		TGAGTCGTTCCCTTCGTTCC	20	0	0	0	0	5	2	7	2	GGGAGGACGAUGCGGUGAGUCGUUCCCUUCGUUCCCAGACGACUCGCCCGA	............(((.(((((((...............)))))))..))).	II	none
>1021		TGAGTCGTTCCCTTCGTTTC	20	0	0	1	0	3	3	7	3	GGGAGGACGAUGCGGUGAGUCGUUCCCUUCGUUUCCAGACGACUCGCCCGA	............(((.(((((((...............)))))))..))).	II	none
>1022		TGATGTCGTCTTTGCGTCCC	20	0	0	1	3	2	1	7	4	GGGAGGACGAUGCGGUGAUGUCGUCUUUGCGUCCCCAGACGACUCGCCCGA	............(((.((.(((((((..........)))))))))..))).	none	B
>1023		TGCTGTCGTCTGTTCGTCC	19	0	0	1	3	0	3	7	3	GGGAGGACGAUGCGGUGCUGUCGUCUGUUCGUCCCAGACGACUCGCCCGA	............(((.((.((((((((.......))))))))..))))).	I	B
>1024		TGCTGTCGTCTGTTCGTTCC	20	0	0	1	1	4	1	7	4	GGGAGGACGAUGCGGUGCUGUCGUCUGUUCGUUCCCAGACGACUCGCCCGA	............(((.((.((((((((........))))))))..))))).	I	B
>1025		TGTGTTGTCTGTTGCCTCCC	20	0	0	3	1	0	3	7	3	GGGAGGACGAUGCGGUGUGUUGUCUGUUGCCUCCCCAGACGACUCGCCCGA	............(((...((.(((((.........))))).))....))).	none	B
>1026		TTTGGGATTTTCCCGTGCCC	20	0	5	2	0	0	0	7	2	GGGAGGACGAUGCGGUUUGGGAUUUUCCCGUGCCCCAGACGACUCGCCCGA	(((((..((.((.((...((((...))))...)).))..)).))).))...	VIII	H
>1027		TTTGGGGTCTTTCCCTGCCC	20	0	6	1	0	0	0	7	2	GGGAGGACGAUGCGGUUUGGGGUCUUUCCCUGCCCCAGACGACUCGCCCGA	(((....(((..((...(((((..........)))))..))..))))))..	VIII	G
>1028		TTTGGGGTTTCTCCCCGCCC	20	0	5	2	0	0	0	7	2	GGGAGGACGAUGCGGUUUGGGGUUUCUCCCCGCCCCAGACGACUCGCCCGA	(((((..((.((.((...((((.....)))).)).))..)).))).))...	IX	H
>1029		TTTGTCGTCTGTTCGTCCC	19	0	0	1	3	2	1	7	4	GGGAGGACGAUGCGGUUUGUCGUCUGUUCGUCCCCAGACGACUCGCCCGA	............(((...((((((((........))))))))....))).	I	B
>1030		ATGTATGTTGGGGGCCACGC	20	1	6	0	0	0	0	7	2	GGGAGGACGAUGCGGAUGUAUGUUGGGGGCCACGCCAGACGACUCGCCCGA	(((....(((..((..((...((.((...))))..))..))..))))))..	none	none
>1031		GCCCTCGTTTGGTTCGTCCC	20	1	0	1	3	1	1	7	5	GGGAGGACGAUGCGGGCCCUCGUUUGGUUCGUCCCCAGACGACUCGCCCGA	............(((((..((((.(((.......))).))))...))))).	none	B
>1032		TCCTGTCGTCCGTTCGTCC	19	1	4	2	0	0	0	7	3	GGGAGGACGAUGCGGUCCUGUCGUCCGUUCGUCCCAGACGACUCGCCCGA	((((((((......)))))((((((...........))))))...)))..	I	A
>1033		TTCTGTCGTCTGTTCGTCTC	20	1	0	0	3	1	2	7	4	GGGAGGACGAUGCGGUUCUGUCGUCUGUUCGUCUCCAGACGACUCGCCCGA	............(((....((((((((........))))))))....))).	I	B
>1034		TTTGGGGTTTTCCCGTGCTC	20	1	5	1	0	0	0	7	3	GGGAGGACGAUGCGGUUUGGGGUUUUCCCGUGCUCCAGACGACUCGCCCGA	(((((..((....((....(((....))).....))...)).))).))...	VIII	H
>1035		TTTGGGGTTTTTCGTGCCC	19	1	4	2	0	0	0	7	3	GGGAGGACGAUGCGGUUUGGGGUUUUUCGUGCCCCAGACGACUCGCCCGA	(((....(((..((...(((((.........)))))..))..))))))..	VIII	G
>1036		TATATGTTCGTCACTCGCTG	20	2	5	0	0	0	0	7	2	GGGAGGACGAUGCGGUAUAUGUUCGUCACUCGCUGCAGACGACUCGCCCGA	..((((((((............))))).)))...((((....)).))....	none	none
>1037		TCTGACGAGACTCCCATCGC	20	2	3	2	0	0	0	7	3	GGGAGGACGAUGCGGUCUGACGAGACUCCCAUCGCCAGACGACUCGCCCGA	(((....(((..((.((((.(((........))).))))))..))))))..	none	G
>1038		TTTGGGGTATTCCTCGGCCC	20	2	4	1	0	0	0	7	3	GGGAGGACGAUGCGGUUUGGGGUAUUCCUCGGCCCCAGACGACUCGCCCGA	(((....(((..((...(((((..........)))))..))..))))))..	none	G
>1039		TTTGGGTTTTTCCCGTGCCC	20	2	4	1	0	0	0	7	3	GGGAGGACGAUGCGGUUUGGGUUUUUCCCGUGCCCCAGACGACUCGCCCGA	(((((..((.((.((...(((.....)))...)).))..)).))).))...	VIII	H
>1040		TCTACACAGTGTCCCGTGTG	20	5	1	0	1	0	0	7	3	GGGAGGACGAUGCGGUCUACACAGUGUCCCGUGUGCAGACGACUCGCCCGA	(((....(((..((.(((.((((........)))).)))))..))))))..	none	G
>1041		ACCTGACGTCTGTTCGTCCC	20	0	0	4	0	1	1	6	3	GGGAGGACGAUGCGGACCUGACGUCUGUUCGUCCCCAGACGACUCGCCCGA	.((.((((((....(((.....)))...))))))))...............	I	F
>1042		ACCTGGCTTGTCGTTGTCCC	20	0	2	4	0	0	0	6	2	GGGAGGACGAUGCGGACCUGGCUUGUCGUUGUCCCCAGACGACUCGCCCGA	...(((.((...))..)))(((..(((((((....)).)))))..)))...	VII	E
>1043		ACCTGTCGTCTGATCGTCCC	20	0	0	1	2	3	0	6	3	GGGAGGACGAUGCGGACCUGUCGUCUGAUCGUCCCCAGACGACUCGCCCGA	............(((....((((((((........))))))))....))).	I	B
>1044		ACCTGTCGTCTGTTCATCCC	20	0	0	1	5	0	0	6	2	GGGAGGACGAUGCGGACCUGUCGUCUGUUCAUCCCCAGACGACUCGCCCGA	............(((....((((((((........))))))))....))).	I	B
>1045		ACCTTGTCGTCTGACCTCCC	20	0	0	1	2	1	2	6	4	GGGAGGACGAUGCGGACCUUGUCGUCUGACCUCCCCAGACGACUCGCCCGA	((((((.((...))..))).((((((((.......))))))))...)))..	none	none
>1046		ACTCGTCTGGTTTGCCGCGC	20	0	0	3	2	0	1	6	3	GGGAGGACGAUGCGGACUCGUCUGGUUUGCCGCGCCAGACGACUCGCCCGA	.......((..((.((.((((((((.........)))))))).)))).)).	none	D
>1047		ATATCCAGTCTATGGCCCCG	20	0	0	3	0	1	2	6	3	GGGAGGACGAUGCGGAUAUCCAGUCUAUGGCCCCGCAGACGACUCGCCCGA	(((((..((.(((((....(((.....)))..)))))..)).))).))...	none	H
>1048		ATCTGGGGTTTTCCCTGCCC	20	0	4	2	0	0	0	6	2	GGGAGGACGAUGCGGAUCUGGGGUUUUCCCUGCCCCAGACGACUCGCCCGA	(((....(((..((..(((((((.........)))))))))..))))))..	none	G
>1049		CACAGTTCGTCTGCGCTCCC	20	0	0	1	3	2	0	6	3	GGGAGGACGAUGCGGCACAGUUCGUCUGCGCUCCCCAGACGACUCGCCCGA	............(((...(((.((((((.......)))))))))...))).	none	B
>1050		CAGATCGTCTGTTGCCTCCC	20	0	0	1	1	2	2	6	4	GGGAGGACGAUGCGGCAGAUCGUCUGUUGCCUCCCCAGACGACUCGCCCGA	............(((..(((((((((.........))))))).))..))).	none	B
>1051		CAGTCGTCTTTTTTTGTCCCC	21	0	0	1	3	0	2	6	3	GGGAGGACGAUGCGGCAGUCGUCUUUUUUUGUCCCCCAGACGACUCGCCCGA	.............(((((((((((.............)))))))).)))...	none	C
>1052		CCAGTTGATCTGTCCCTCCC	20	0	0	1	2	1	2	6	4	GGGAGGACGAUGCGGCCAGUUGAUCUGUCCCUCCCCAGACGACUCGCCCGA	(((((((((((...........))).)).))))))................	none	none
>1053		CCCTGACGTCTGTTCGTCCC	20	0	0	0	2	0	4	6	2	GGGAGGACGAUGCGGCCCUGACGUCUGUUCGUCCCCAGACGACUCGCCCGA	((((((.((...))..)))..((((((........)))))).....)))..	I	none
>1054		CCCTGTCGTCTGTTCGACCC	20	0	0	0	0	2	4	6	2	GGGAGGACGAUGCGGCCCUGUCGUCUGUUCGACCCCAGACGACUCGCCCGA	............(((....((((((((........))))))))....))).	I	B
>1055		CCCTGTCGTCTGTTCGGCCC	20	0	0	1	2	2	1	6	4	GGGAGGACGAUGCGGCCCUGUCGUCUGUUCGGCCCCAGACGACUCGCCCGA	............(((....((((((((........))))))))....))).	I	B
>1056		CCCTGTCGTCTGTTCGTTC	19	0	0	0	1	4	1	6	3	GGGAGGACGAUGCGGCCCUGUCGUCUGUUCGUUCCAGACGACUCGCCCGA	............(((....((((((((.......))))))))....))).	I	B
>1057		CCCTGTCGTCTGTTCGTTCCC	21	0	0	2	0	2	2	6	3	GGGAGGACGAUGCGGCCCUGUCGUCUGUUCGUUCCCCAGACGACUCGCCCGA	............(((....((((((((.........))))))))....))).	I	B
>1058		CCCTGTCGTCTGTTGGTCCC	20	0	0	1	0	3	2	6	3	GGGAGGACGAUGCGGCCCUGUCGUCUGUUGGUCCCCAGACGACUCGCCCGA	............(((....((((((((........))))))))....))).	I	B
>1059		CCCTTCGTCTGTTCTCTCCC	20	0	1	1	1	2	1	6	5	GGGAGGACGAUGCGGCCCUUCGUCUGUUCUCUCCCCAGACGACUCGCCCGA	((((((.((...))..)))(((((((.........)))))))....)))..	none	none
>1060		CCGCTCTTTCCTTCCCTCCC	20	0	2	2	1	1	0	6	4	GGGAGGACGAUGCGGCCGCUCUUUCCUUCCCUCCCCAGACGACUCGCCCGA	(((((((.((.((....))))..))).))))....................	none	none
>1061		CCGTCGTCTGTTGTTCTCCC	20	0	0	1	1	4	0	6	3	GGGAGGACGAUGCGGCCGUCGUCUGUUGUUCUCCCCAGACGACUCGCCCGA	.......((..(((...((((((((..........)))))))).))).)).	none	D
>1062		CCTGTCGTCATGCTGCTCCC	20	0	0	2	0	2	2	6	3	GGGAGGACGAUGCGGCCUGUCGUCAUGCUGCUCCCCAGACGACUCGCCCGA	.............(((..((((((.((........))))))))..)))...	none	C
>1063		CCTGTCGTCTTTTTTTCGTCCC	22	0	0	1	2	2	1	6	4	GGGAGGACGAUGCGGCCUGUCGUCUUUUUUUCGUCCCCAGACGACUCGCCCGA	.............(((..(((((((.............)))))))..)))...	I	C
>1064		CGACACGTTCTGGACCTCCC	20	0	0	1	3	1	1	6	4	GGGAGGACGAUGCGGCGACACGUUCUGGACCUCCCCAGACGACUCGCCCGA	.............(((((..(((.((((......)))))))..)))))...	none	C
>1065		CGACGATCGTCTGACCTCCC	20	0	0	1	3	1	1	6	4	GGGAGGACGAUGCGGCGACGAUCGUCUGACCUCCCCAGACGACUCGCCCGA	.............(((((...(((((((.......))))))).)))))...	none	C
>1066		CGACGTCTTCTGTTCGTCCC	20	0	0	1	1	0	4	6	3	GGGAGGACGAUGCGGCGACGUCUUCUGUUCGUCCCCAGACGACUCGCCCGA	.............(((((.(((.((((........)))).))))))))...	none	C
>1067		CGACTCCCGTCTGTACTCCC	20	0	0	0	1	3	2	6	3	GGGAGGACGAUGCGGCGACUCCCGUCUGUACUCCCCAGACGACUCGCCCGA	(((((..((......)).)))))(((((.......)))))...........	none	none
>1068		CGACTCGTCAACCTCGTCCC	20	0	0	1	1	1	3	6	4	GGGAGGACGAUGCGGCGACUCGUCAACCUCGUCCCCAGACGACUCGCCCGA	.............(((((.(((((.............))))).)))))...	none	none
>1069		CGATACTCGTTTGCGCTCCC	20	0	0	0	2	0	4	6	2	GGGAGGACGAUGCGGCGAUACUCGUUUGCGCUCCCCAGACGACUCGCCCGA	.............(((((...((((.((.......)).)))).)))))...	none	none
>1070		CGATCGATCTGCCTCTTCCC	20	0	0	0	1	1	4	6	3	GGGAGGACGAUGCGGCGAUCGAUCUGCCUCUUCCCCAGACGACUCGCCCGA	.............((((((((.((((.........))))))).)))))...	none	C
>1071		CGATCGTTCTGTTACGTCCC	20	0	1	0	1	3	1	6	4	GGGAGGACGAUGCGGCGAUCGUUCUGUUACGUCCCCAGACGACUCGCCCGA	.............(((((((((.(((.........))))))).)))))...	none	C
>1072		CGATTCTCTGTTCTTCTCCC	20	0	0	0	2	1	3	6	3	GGGAGGACGAUGCGGCGAUUCUCUGUUCUUCUCCCCAGACGACUCGCCCGA	.............(((((.((((((..........)))).)).)))))...	none	C
>1073		CGCGATCGTTTGCACCTCCC	20	0	0	2	2	2	0	6	3	GGGAGGACGAUGCGGCGCGAUCGUUUGCACCUCCCCAGACGACUCGCCCGA	(((((((((((((...)).))))).....))))))................	none	none
>1074		CGCGTTCTCTGTATCCTCCC	20	0	0	0	2	1	3	6	3	GGGAGGACGAUGCGGCGCGUUCUCUGUAUCCUCCCCAGACGACUCGCCCGA	............(((.(((.((((((.........)))).))..)))))).	none	B
>1075		CGGTCGTTTGATTTCGTCCC	20	0	0	1	2	1	2	6	4	GGGAGGACGAUGCGGCGGUCGUUUGAUUUCGUCCCCAGACGACUCGCCCGA	.............(((((((((.((..........)).))))).))))...	none	C
>1076		CGTTTACTCTGGTTCGTCCC	20	0	0	0	0	2	4	6	2	GGGAGGACGAUGCGGCGUUUACUCUGGUUCGUCCCCAGACGACUCGCCCGA	.............((((.....(((((.......))))).....))))...	IV	none
>1077		CGTTTCCTCTGGTTCATCCC	20	0	0	0	0	3	3	6	2	GGGAGGACGAUGCGGCGUUUCCUCUGGUUCAUCCCCAGACGACUCGCCCGA	.............((((..((.(((((.......))))).))..))))...	IV	C
>1078		CTACTCGTCTGAACCCTCCC	20	0	0	1	2	1	2	6	4	GGGAGGACGAUGCGGCUACUCGUCUGAACCCUCCCCAGACGACUCGCCCGA	.............(((...(((((((.........)))))))...)))...	none	C
>1079		CTCCTGTCGTCTGTTCGTCCC	21	0	0	1	1	1	3	6	4	GGGAGGACGAUGCGGCUCCUGUCGUCUGUUCGUCCCCAGACGACUCGCCCGA	.((((..((...)).)))).((((((((........))))))))........	I	none
>1080		CTCGAGTTGTCTGCCCTCCC	20	0	0	2	0	3	1	6	3	GGGAGGACGAUGCGGCUCGAGUUGUCUGCCCUCCCCAGACGACUCGCCCGA	............(((..(((((.(((((.......))))).))))).))).	none	none
>1081		CTGATTTCGTCTGACCTCCC	20	0	0	1	1	2	2	6	4	GGGAGGACGAUGCGGCUGAUUUCGUCUGACCUCCCCAGACGACUCGCCCGA	.............(((.((..(((((((.......))))))).)))))...	none	C
>1082		CTGTTCCGGCTGCGTTGGTC	20	0	2	3	1	0	0	6	3	GGGAGGACGAUGCGGCUGUUCCGGCUGCGUUGGUCCAGACGACUCGCCCGA	(((....(((..((.(((..((.........))..))).))..))))))..	none	G
>1083		CTTGTCGATCTGTGTGCCGC	20	0	1	2	1	2	0	6	4	GGGAGGACGAUGCGGCUUGUCGAUCUGUGUGCCGCCAGACGACUCGCCCGA	.............(((..((((.((((........))))))))..)))...	none	C
>1084		CTTGTTGTCTGATACCTCCC	20	0	0	1	0	2	3	6	3	GGGAGGACGAUGCGGCUUGUUGUCUGAUACCUCCCCAGACGACUCGCCCGA	.............(((..((.(((((.........))))).))..)))...	none	C
>1085		GACCTTCGTCTGCTGCTCCC	20	0	1	0	3	0	2	6	3	GGGAGGACGAUGCGGGACCUUCGUCUGCUGCUCCCCAGACGACUCGCCCGA	............((((....(((((((........)))))))....)))).	none	B
>1086		GCACGATCGTTTGCACTCCC	20	0	0	0	1	0	5	6	2	GGGAGGACGAUGCGGGCACGAUCGUUUGCACUCCCCAGACGACUCGCCCGA	............(((((..((((((.((.......)).)))).))))))).	none	none
>1087		GCAGCGGTGGTAGTCTATCC	20	0	0	1	2	1	2	6	4	GGGAGGACGAUGCGGGCAGCGGUGGUAGUCUAUCCCAGACGACUCGCCCGA	............(((((((((.(((.........)))..)).)).))))).	none	none
>1088		GCCATTCGTCTGTTCGTCCC	20	0	0	1	2	1	2	6	4	GGGAGGACGAUGCGGGCCAUUCGUCUGUUCGUCCCCAGACGACUCGCCCGA	............(((((...(((((((........)))))))...))))).	I	B
>1089		GCCATTCGTCTTGCGTCCCC	20	0	0	2	2	2	0	6	3	GGGAGGACGAUGCGGGCCAUUCGUCUUGCGUCCCCCAGACGACUCGCCCGA	............(((((...((((((..........))))))...))))).	none	B
>1090		GCCCAGTTGTCTTGCCTCCC	20	0	0	1	2	1	2	6	4	GGGAGGACGAUGCGGGCCCAGUUGUCUUGCCUCCCCAGACGACUCGCCCGA	............(((((..(((.(((.((......))))).))).))))).	none	none
>1091		GCCCTCGTCTTTTCCCTCCC	20	0	1	2	1	1	1	6	5	GGGAGGACGAUGCGGGCCCUCGUCUUUUCCCUCCCCAGACGACUCGCCCGA	............(((((..((((((...........))))))...))))).	none	B
>1092		GCCGAGTTCTGTAGCCGCAC	20	0	0	1	3	0	2	6	3	GGGAGGACGAUGCGGGCCGAGUUCUGUAGCCGCACCAGACGACUCGCCCGA	............(((((.((((((((.........))))..))))))))).	none	none
>1093		GCCGTCCTTTTTCCCCTCCC	20	0	1	2	1	2	0	6	4	GGGAGGACGAUGCGGGCCGUCCUUUUUCCCCUCCCCAGACGACUCGCCCGA	(((((((((........)))))....)))).....................	none	none
>1094		GCCTCAGTCGTTCTACTCCC	20	0	1	1	2	1	1	6	5	GGGAGGACGAUGCGGGCCUCAGUCGUUCUACUCCCCAGACGACUCGCCCGA	............(((((...((((((.((.......)))))))).))))).	none	B
>1095		GCCTCGATCTGTTCCCTCCC	20	0	0	1	0	3	2	6	3	GGGAGGACGAUGCGGGCCUCGAUCUGUUCCCUCCCCAGACGACUCGCCCGA	............(((((.(((.((((.........)))))))...))))).	none	B
>1096		GCCTCTCGTCTATCCGTCCC	20	0	1	1	1	2	1	6	5	GGGAGGACGAUGCGGGCCUCUCGUCUAUCCGUCCCCAGACGACUCGCCCGA	............(((((...((((((..........))))))...))))).	none	B
>1097		GCCTCTCGTCTGCACCTCCC	20	0	0	5	1	0	0	6	2	GGGAGGACGAUGCGGGCCUCUCGUCUGCACCUCCCCAGACGACUCGCCCGA	............(((((...(((((((........)))))))...))))).	I	B
>1098		GCCTCTCTGTCTGCACTCCC	20	0	0	1	3	0	2	6	3	GGGAGGACGAUGCGGGCCUCUCUGUCUGCACUCCCCAGACGACUCGCCCGA	............(((((...((.(((((.......)))))))...))))).	none	B
>1099		GCCTTCGTTTGTTTCGTCCC	20	0	0	1	2	0	3	6	3	GGGAGGACGAUGCGGGCCUUCGUUUGUUUCGUCCCCAGACGACUCGCCCGA	............(((((..((((.((.........)).))))...))))).	none	B
>1100		GCCTTCTCGCCTGTTGTCCC	20	0	0	1	1	3	1	6	4	GGGAGGACGAUGCGGGCCUUCUCGCCUGUUGUCCCCAGACGACUCGCCCGA	............(((((....(((.(((.......))).)))...))))).	I	B
>1101		GCCTTCTCGTCTGATCTCCC	20	0	0	1	0	0	5	6	2	GGGAGGACGAUGCGGGCCUUCUCGUCUGAUCUCCCCAGACGACUCGCCCGA	............(((((....(((((((.......)))))))...))))).	none	B
>1102		GCCTTCTCGTCTGTTGTTCC	20	0	0	3	0	1	2	6	3	GGGAGGACGAUGCGGGCCUUCUCGUCUGUUGUUCCCAGACGACUCGCCCGA	............(((((....(((((((.......)))))))...))))).	I	B
>1103		GCCTTTCGTTCTGACCTTCC	20	0	0	0	1	2	3	6	3	GGGAGGACGAUGCGGGCCUUUCGUUCUGACCUUCCCAGACGACUCGCCCGA	............(((((...((((.(((.......)))))))...))))).	V	B
>1104		GCCTTTCTCTGGTTCGTCCC	20	0	0	0	4	2	0	6	2	GGGAGGACGAUGCGGGCCUUUCUCUGGUUCGUCCCCAGACGACUCGCCCGA	............(((((...(((((((.......))))).))...))))).	none	B
>1105		GCGCGCTTCTGCTATCTCCC	20	0	0	2	3	0	1	6	3	GGGAGGACGAUGCGGGCGCGCUUCUGCUAUCUCCCCAGACGACUCGCCCGA	............((((((....((((.........)))).....)))))).	none	none
>1106		GCGTTCCCTCTGTTCGTCCC	20	0	0	0	3	0	3	6	2	GGGAGGACGAUGCGGGCGUUCCCUCUGUUCGUCCCCAGACGACUCGCCCGA	............((((((.....((((........)))).....)))))).	IV	none
>1107		GCGTTTCCTATGTTCGTCCC	20	0	0	0	0	3	3	6	2	GGGAGGACGAUGCGGGCGUUUCCUAUGUUCGUCCCCAGACGACUCGCCCGA	............((((((..........(((((....)))))..)))))).	IV	none
>1109		GCGTTTCTCTGCTGTCTCCC	20	0	0	1	1	2	2	6	4	GGGAGGACGAUGCGGGCGUUUCUCUGCUGUCUCCCCAGACGACUCGCCCGA	............((((((..((((((.........)))).))..)))))).	none	B
>1110		GCTCACTCGTCTGACCTCCC	20	0	0	4	0	2	0	6	2	GGGAGGACGAUGCGGGCUCACUCGUCUGACCUCCCCAGACGACUCGCCCGA	............(((((....(((((((.......)))))))...))))).	none	B
>1111		GCTTCGATCTGTGGCCTCCC	20	0	0	1	0	2	3	6	3	GGGAGGACGAUGCGGGCUUCGAUCUGUGGCCUCCCCAGACGACUCGCCCGA	............(((((.(((.((((.((....)))))))))...))))).	none	none
>1112		GCTTCTCGTTCTGTACTCCC	20	0	0	2	1	1	2	6	4	GGGAGGACGAUGCGGGCUUCUCGUUCUGUACUCCCCAGACGACUCGCCCGA	............(((((...((((.(((.......)))))))...))))).	none	B
>1113		GCTTGAATCGTCTACCTCCC	20	0	0	1	2	1	2	6	4	GGGAGGACGAUGCGGGCUUGAAUCGUCUACCUCCCCAGACGACUCGCCCGA	............(((((..((.((((((........)))))).))))))).	none	none
>1114		GCTTGTCCTCTGTTCGTCCC	20	0	0	0	0	1	5	6	2	GGGAGGACGAUGCGGGCUUGUCCUCUGUUCGUCCCCAGACGACUCGCCCGA	............(((((..(((.((((........)))).)))..))))).	I	B
>1115		GCTTTCGTCTATTTGTCCCC	20	0	0	2	2	1	1	6	4	GGGAGGACGAUGCGGGCUUUCGUCUAUUUGUCCCCCAGACGACUCGCCCGA	............(((((..((((((...........))))))...))))).	none	B
>1116		GCTTTTCGTCTCCAGTCCCC	20	0	0	2	1	2	1	6	4	GGGAGGACGAUGCGGGCUUUUCGUCUCCAGUCCCCCAGACGACUCGCCCGA	............(((((...((((((..........))))))...))))).	none	B
>1117		GTACTGTCGTCTGTTCGTCCC	21	0	0	0	2	2	2	6	3	GGGAGGACGAUGCGGGUACUGUCGUCUGUUCGUCCCCAGACGACUCGCCCGA	............((((....((((((((........))))))))...)))).	I	B
>1118		GTAGTCTTCTGTTTCCTCCC	20	0	0	2	1	2	1	6	4	GGGAGGACGAUGCGGGUAGUCUUCUGUUUCCUCCCCAGACGACUCGCCCGA	............((((.((((.((((.........)))).))))..)))).	none	B
>1119		GTCCGGTCGTCTGTTCGTCCC	21	0	0	0	0	2	4	6	2	GGGAGGACGAUGCGGGUCCGGUCGUCUGUUCGUCCCCAGACGACUCGCCCGA	(((.((((.......)))).((((((((........))))))))...)))..	I	A
>1120		GTCCTGTCGTCTGTTCGTCGC	21	0	0	0	1	1	4	6	3	GGGAGGACGAUGCGGGUCCUGUCGUCUGUUCGUCGCCAGACGACUCGCCCGA	((((((((.......)))))((((((((........))))))))...)))..	I	A
>1121		GTCTTCGTCTGCTGCTTCCC	20	0	0	0	4	1	1	6	3	GGGAGGACGAUGCGGGUCUUCGUCUGCUGCUUCCCCAGACGACUCGCCCGA	............((((...(((((((.........)))))))....)))).	none	B
>1122		GTGAAGATCGTCTACCTCCC	20	0	2	1	0	0	3	6	3	GGGAGGACGAUGCGGGUGAAGAUCGUCUACCUCCCCAGACGACUCGCCCGA	............((((.((...((((((........)))))).)).)))).	none	B
>1123		GTGACTCCTCTGTTCCGCCC	20	0	0	2	4	0	0	6	2	GGGAGGACGAUGCGGGUGACUCCUCUGUUCCGCCCCAGACGACUCGCCCGA	............((((.((.((.((((........)))).)).)).)))).	none	B
>1124		GTGATGTTCGTCGCTCTCCC	20	0	0	1	0	2	3	6	3	GGGAGGACGAUGCGGGUGAUGUUCGUCGCUCUCCCCAGACGACUCGCCCGA	............((((.((.((.((((..........)))))))).)))).	none	B
>1125		GTGATTCGTCCGTACCTCCC	20	0	1	0	1	1	3	6	4	GGGAGGACGAUGCGGGUGAUUCGUCCGUACCUCCCCAGACGACUCGCCCGA	............((((.((.(((((............))))).)).)))).	none	none
>1126		GTGATTCGTCTCTCCGTCCC	20	0	0	2	1	1	2	6	4	GGGAGGACGAUGCGGGUGAUUCGUCUCUCCGUCCCCAGACGACUCGCCCGA	............((((.((.((((((..........)))))).)).)))).	none	B
>1127		GTGCTTCGTCTGTTCGTCCC	20	0	0	1	1	3	1	6	4	GGGAGGACGAUGCGGGUGCUUCGUCUGUUCGUCCCCAGACGACUCGCCCGA	(((..(((((.((....)).)))))...(((((....)))))....)))..	I	none
>1128		GTGGAGCTGAACCCTCTGGC	20	0	0	3	1	1	1	6	4	GGGAGGACGAUGCGGGUGGAGCUGAACCCUCUGGCCAGACGACUCGCCCGA	(((....(((..((..(((....((....))...)))..))..))))))..	none	G
>1129		GTTGCTGTCGTCGCTGTCCC	20	0	0	0	3	1	2	6	3	GGGAGGACGAUGCGGGUUGCUGUCGUCGCUGUCCCCAGACGACUCGCCCGA	............((((.....((((((..........))))))...)))).	none	none
>1130		TACTGTCGTATGTTCGTACC	20	0	0	0	3	0	3	6	2	GGGAGGACGAUGCGGUACUGUCGUAUGUUCGUACCCAGACGACUCGCCCGA	(((((..((.((.(((((............)))))))..)).))).))...	I	H
>1131		TCATGTCGTCTGTTCGTAAC	20	0	0	3	0	3	0	6	2	GGGAGGACGAUGCGGUCAUGUCGUCUGUUCGUAACCAGACGACUCGCCCGA	(((..(((......)))..((((((((........))))))))...)))..	I	A
>1132		TCCAGTCGTCTATTCGTCCC	20	0	0	1	3	1	1	6	4	GGGAGGACGAUGCGGUCCAGUCGUCUAUUCGUCCCCAGACGACUCGCCCGA	(((.((((......))))((((((((..........))))))))..)))..	I	A
>1133		TCCAGTCGTCTGTTCGTTCC	20	0	0	1	2	1	2	6	4	GGGAGGACGAUGCGGUCCAGUCGUCUGUUCGUUCCCAGACGACUCGCCCGA	(((.((((......))))(((((((((........)))))))))..)))..	I	A
>1134		TCCCGCCGTCTGTTCGTCCC	20	0	0	3	0	1	2	6	3	GGGAGGACGAUGCGGUCCCGCCGUCUGUUCGUCCCCAGACGACUCGCCCGA	(((.((((......))))((.((((((........))))))...)))))..	I	none
>1135		TCCCGTCATCTGTTCGTCCC	20	0	0	1	4	0	1	6	3	GGGAGGACGAUGCGGUCCCGUCAUCUGUUCGUCCCCAGACGACUCGCCCGA	(((.((((......)))).(((.((((........)))).)))...)))..	I	none
>1136		TCCCGTCGTCTGTTCATCCC	20	0	0	3	0	2	1	6	3	GGGAGGACGAUGCGGUCCCGUCGUCUGUUCAUCCCCAGACGACUCGCCCGA	(((.((((......)))).((((((((........))))))))...)))..	I	A
>1137		TCCCGTCGTCTGTTCGTTTC	20	0	0	1	3	2	0	6	3	GGGAGGACGAUGCGGUCCCGUCGUCUGUUCGUUUCCAGACGACUCGCCCGA	(((.((((......)))).((((((((........))))))))...)))..	I	A
>1138		TCCTATCGTCTGTTCATCCC	20	0	0	2	1	1	2	6	4	GGGAGGACGAUGCGGUCCUAUCGUCUGUUCAUCCCCAGACGACUCGCCCGA	((((((((......))))).(((((((........)))))))....)))..	I	A
>1139		TCCTCTCGTCTGCTCGTCCC	20	0	0	4	1	1	0	6	3	GGGAGGACGAUGCGGUCCUCUCGUCUGCUCGUCCCCAGACGACUCGCCCGA	..((((((......))))))(((((((........))))))).........	I	none
>1140		TCCTGACGTCTGTTCGACCC	20	0	0	3	0	2	1	6	3	GGGAGGACGAUGCGGUCCUGACGUCUGUUCGACCCCAGACGACUCGCCCGA	((((((((......)))))..((((((........)))))).....)))..	I	A
>1141		TCCTGCCGTCTGCTCGTCCC	20	0	1	0	1	3	1	6	4	GGGAGGACGAUGCGGUCCUGCCGUCUGCUCGUCCCCAGACGACUCGCCCGA	((.(((((......))))).))....(((((((....)))))...))....	I	none
>1142		TCCTGCCGTCTGTTCGTCC	19	0	3	2	0	1	0	6	3	GGGAGGACGAUGCGGUCCUGCCGUCUGUUCGUCCCAGACGACUCGCCCGA	((.(((((......))))).))(((((.......)))))...........	I	none
>1143		TCCTGCCTTGTCGTTGTCCC	20	0	2	4	0	0	0	6	2	GGGAGGACGAUGCGGUCCUGCCUUGUCGUUGUCCCCAGACGACUCGCCCGA	((.(((((......))))).))..(((((((....)).)))))........	VII	none
>1144		TCCTGGCTAGTCGTTGTCCC	20	0	2	3	1	0	0	6	3	GGGAGGACGAUGCGGUCCUGGCUAGUCGUUGUCCCCAGACGACUCGCCCGA	...(((((......)))))(((.((((((((....)).)))))).)))...	VII	E
>1145		TCCTGGCTTGTCGTGGTCCC	20	0	0	4	1	1	0	6	3	GGGAGGACGAUGCGGUCCUGGCUUGUCGUGGUCCCCAGACGACUCGCCCGA	...(((((......)))))(((..(((((.........)))))..)))...	VII	E
>1146		TCCTGGCTTGTCGTTGACCC	20	0	3	3	0	0	0	6	2	GGGAGGACGAUGCGGUCCUGGCUUGUCGUUGACCCCAGACGACUCGCCCGA	...(((((......)))))(((..(((((((....)).)))))..)))...	VII	E
>1147		TCCTGTAGTATGTTCGTCAC	20	0	0	2	3	1	0	6	3	GGGAGGACGAUGCGGUCCUGUAGUAUGUUCGUCACCAGACGACUCGCCCGA	((((((((......))))).........(((((....)))))....)))..	I	none
>1148		TCCTGTAGTCTGTTCATCCC	20	0	0	3	2	1	0	6	3	GGGAGGACGAUGCGGUCCUGUAGUCUGUUCAUCCCCAGACGACUCGCCCGA	((((((((......)))))((.(((((........))))).))...)))..	I	A
>1149		TCCTGTAGTCTGTTTGTCCC	20	0	0	2	2	1	1	6	4	GGGAGGACGAUGCGGUCCUGUAGUCUGUUUGUCCCCAGACGACUCGCCCGA	((((((((......)))))((.(((((........))))).))...)))..	I	A
>1150		TCCTGTCATCTGTTCGCCCC	20	0	0	2	2	2	0	6	3	GGGAGGACGAUGCGGUCCUGUCAUCUGUUCGCCCCCAGACGACUCGCCCGA	((((((((......)))))(((.((((........)))).)))...)))..	I	A
>1151		TCCTGTCATCTGTTCGTTCC	20	0	0	0	3	3	0	6	2	GGGAGGACGAUGCGGUCCUGUCAUCUGUUCGUUCCCAGACGACUCGCCCGA	((((((((......)))))(((.((((........)))).)))...)))..	I	A
>1152		TCCTGTCGTATGTTCGTCAA	20	0	1	1	1	0	3	6	4	GGGAGGACGAUGCGGUCCUGUCGUAUGUUCGUCAACAGACGACUCGCCCGA	((((((((......)))))(((((.((((....)))).)))))...)))..	I	A
>1153		TCCTGTCGTCAGTTCGTCCA	20	0	1	2	2	1	0	6	4	GGGAGGACGAUGCGGUCCUGUCGUCAGUUCGUCCACAGACGACUCGCCCGA	((((((((......)))))((((((.((......)).))))))...)))..	I	A
>1154		TCCTGTCGTCCGCTCGTCCC	20	0	1	1	1	2	1	6	5	GGGAGGACGAUGCGGUCCUGUCGUCCGCUCGUCCCCAGACGACUCGCCCGA	.((.((((((.((((.........))))))))))))...............	I	F
>1155		TCCTGTCGTCCTTCGTCCC	19	0	0	2	3	1	0	6	3	GGGAGGACGAUGCGGUCCUGUCGUCCUUCGUCCCCAGACGACUCGCCCGA	((((((((......)))))((((((...........))))))...)))..	I	A
>1156		TCCTGTCGTCCTTTCGTCCC	20	0	1	1	1	2	1	6	5	GGGAGGACGAUGCGGUCCUGUCGUCCUUUCGUCCCCAGACGACUCGCCCGA	((((((((......)))))((((((............))))))...)))..	I	A
>1157		TCCTGTCGTCTATTCCTCCC	20	0	0	0	2	3	1	6	3	GGGAGGACGAUGCGGUCCUGUCGUCUAUUCCUCCCCAGACGACUCGCCCGA	((((((((......)))))(((((((..........)))))))...)))..	I	A
>1158		TCCTGTCGTCTCTTTGTCCC	20	0	0	3	1	2	0	6	3	GGGAGGACGAUGCGGUCCUGUCGUCUCUUUGUCCCCAGACGACUCGCCCGA	((((((((......)))))(((((((..........)))))))...)))..	I	A
>1159		TCCTGTCGTCTGATCGTCCA	20	0	0	1	3	2	0	6	3	GGGAGGACGAUGCGGUCCUGUCGUCUGAUCGUCCACAGACGACUCGCCCGA	((((((((......)))))((((((((........))))))))...)))..	I	A
>1160		TCCTGTCGTCTGTCCCCCC	19	0	0	2	1	3	0	6	3	GGGAGGACGAUGCGGUCCUGUCGUCUGUCCCCCCCAGACGACUCGCCCGA	((((((((......)))))((((((((.......))))))))...)))..	I	A
>1161		TCCTGTCGTCTGTCGCCCC	19	0	0	2	2	1	1	6	4	GGGAGGACGAUGCGGUCCUGUCGUCUGUCGCCCCCAGACGACUCGCCCGA	((((((((......)))))((((((((.......))))))))...)))..	I	A
>1162		TCCTGTCGTCTGTCGTTTC	19	0	0	1	1	4	0	6	3	GGGAGGACGAUGCGGUCCUGUCGUCUGUCGUUUCCAGACGACUCGCCCGA	((((((((......)))))((((((((.......))))))))...)))..	I	A
>1163		TCCTGTCGTCTGTTAGTAAC	20	0	0	1	0	5	0	6	2	GGGAGGACGAUGCGGUCCUGUCGUCUGUUAGUAACCAGACGACUCGCCCGA	((((((((......)))))((((((((........))))))))...)))..	I	A
>1164		TCCTGTCGTCTGTTAGTCCT	20	0	1	1	1	1	2	6	5	GGGAGGACGAUGCGGUCCUGUCGUCUGUUAGUCCUCAGACGACUCGCCCGA	((((((((......)))))((((((((........))))))))...)))..	I	A
>1165		TCCTGTCGTCTGTTCATACC	20	0	0	2	1	1	2	6	4	GGGAGGACGAUGCGGUCCUGUCGUCUGUUCAUACCCAGACGACUCGCCCGA	((((((((......)))))((((((((........))))))))...)))..	I	A
>1166		TCCTGTCGTCTGTTCGCACC	20	0	0	1	3	1	1	6	4	GGGAGGACGAUGCGGUCCUGUCGUCUGUUCGCACCCAGACGACUCGCCCGA	((((((((......)))))((((((((........))))))))...)))..	I	A
>1167		TCCTGTCGTCTGTTGTCCCCC	21	0	0	4	1	0	1	6	3	GGGAGGACGAUGCGGUCCUGUCGUCUGUUGUCCCCCCAGACGACUCGCCCGA	((((((((......)))))((((((((.........))))))))...)))..	I	A
>1168		TCCTGTCGTCTGTTTTGTCCC	21	0	3	0	2	1	0	6	3	GGGAGGACGAUGCGGUCCUGUCGUCUGUUUUGUCCCCAGACGACUCGCCCGA	((((((((......)))))((((((((.........))))))))...)))..	I	A
>1169		TCCTGTCGTTTGTTCGTCCT	20	0	0	3	0	1	2	6	3	GGGAGGACGAUGCGGUCCUGUCGUUUGUUCGUCCUCAGACGACUCGCCCGA	((((((((......)))))(((((.((........)).)))))...)))..	I	A
>1170		TCCTGTCGTTTGTTCGTCTC	20	0	0	3	1	0	2	6	3	GGGAGGACGAUGCGGUCCUGUCGUUUGUUCGUCUCCAGACGACUCGCCCGA	((((((((......)))))(((((.((........)).)))))...)))..	I	A
>1171		TCCTGTTCGTCTGTTCGTCCC	21	0	0	4	1	1	0	6	3	GGGAGGACGAUGCGGUCCUGUUCGUCUGUUCGUCCCCAGACGACUCGCCCGA	((((((((......)))))..(((((((........)))))))....)))..	I	A
>1172		TCCTGTTGTCTGTTCGTCTC	20	0	0	2	1	2	1	6	4	GGGAGGACGAUGCGGUCCUGUUGUCUGUUCGUCUCCAGACGACUCGCCCGA	((((((((......)))))((.(((((........))))).))...)))..	I	A
>1173		TCCTGTTGTCTGTTCGTTCC	20	0	1	0	0	5	0	6	2	GGGAGGACGAUGCGGUCCUGUUGUCUGUUCGUUCCCAGACGACUCGCCCGA	((((((((......)))))((.(((((........))))).))...)))..	I	A
>1174		TCCTTTCGTCTGTTCTTCCC	20	0	0	2	3	0	1	6	3	GGGAGGACGAUGCGGUCCUUUCGUCUGUUCUUCCCCAGACGACUCGCCCGA	((((((((......))))).(((((((........)))))))....)))..	I	A
>1175		TCCTTTCGTCTTTTCGTCCC	20	0	0	2	1	1	2	6	4	GGGAGGACGAUGCGGUCCUUUCGUCUUUUCGUCCCCAGACGACUCGCCCGA	((((((((......))))).((((((..........))))))....)))..	I	A
>1176		TCGACGTCTGCTGCCTTCCC	20	0	0	1	1	2	2	6	4	GGGAGGACGAUGCGGUCGACGUCUGCUGCCUUCCCCAGACGACUCGCCCGA	............(((.(((((((((..........))))))..))).))).	none	B
>1177		TCGAGTTCGTTCTACCTCCC	20	0	0	1	1	2	2	6	4	GGGAGGACGAUGCGGUCGAGUUCGUUCUACCUCCCCAGACGACUCGCCCGA	............(((.(((((.(((.((........)))))))))).))).	none	none
>1178		TCGCTGTCGTCTGTTCGTCCC	21	0	0	1	0	3	2	6	3	GGGAGGACGAUGCGGUCGCUGUCGUCUGUUCGUCCCCAGACGACUCGCCCGA	............(((.((..((((((((........)))))))).)).))).	I	B
>1179		TCGGAGTCTTCTGTTGCCGC	20	0	2	3	1	0	0	6	3	GGGAGGACGAUGCGGUCGGAGUCUUCUGUUGCCGCCAGACGACUCGCCCGA	(((..(((......))).(((((.((((.......)))).))))).)))..	none	none
>1180		TCTCAGTAGTGGGCCTGCGG	20	0	1	4	1	0	0	6	3	GGGAGGACGAUGCGGUCUCAGUAGUGGGCCUGCGGCAGACGACUCGCCCGA	..(((..((...))..)))......((((...((.....))....))))..	XIII	none
>1181		TCTCTGGGTGTTCTCCGCCC	20	0	0	3	1	1	1	6	4	GGGAGGACGAUGCGGUCUCUGGGUGUUCUCCGCCCCAGACGACUCGCCCGA	.......((..((((((((((((..........)))))).))).))).)).	none	D
>1182		TCTGTGTGGGATTTGGCCC	19	0	5	0	0	1	0	6	2	GGGAGGACGAUGCGGUCUGUGUGGGAUUUGGCCCCAGACGACUCGCCCGA	.......((..((((((.((.((((.......)))).))))).))).)).	X	D
>1183		TCTTCTCGTCTGTTCGTCCC	20	0	0	0	2	2	2	6	3	GGGAGGACGAUGCGGUCUUCUCGUCUGUUCGUCCCCAGACGACUCGCCCGA	(((..(((......)))...(((((((........)))))))....)))..	I	A
>1185		TCTTGTCGTCAGTTCGTCCC	20	0	0	1	1	0	4	6	3	GGGAGGACGAUGCGGUCUUGUCGUCAGUUCGUCCCCAGACGACUCGCCCGA	(((..(((......)))..((((((............))))))...)))..	I	none
>1186		TCTTGTCGTCTGTTCCC	17	0	0	2	2	1	1	6	4	GGGAGGACGAUGCGGUCUUGUCGUCUGUUCCCCAGACGACUCGCCCGA	(((..(((......)))..((((((((.....))))))))...)))..	I	A
>1187		TCTTGTTCGTCTGCCCTCCC	20	0	0	1	2	2	1	6	4	GGGAGGACGAUGCGGUCUUGUUCGUCUGCCCUCCCCAGACGACUCGCCCGA	(((..(((......)))....(((((((.......)))))))....)))..	none	A
>1188		TGAGTCGTTCCCTTCGCCCC	20	0	0	0	1	1	4	6	3	GGGAGGACGAUGCGGUGAGUCGUUCCCUUCGCCCCCAGACGACUCGCCCGA	(((.((.(((...((.((.....)))).))))))))...............	II	F
>1189		TGAGTTCTCTGTGGCCTCCC	20	0	0	0	0	3	3	6	2	GGGAGGACGAUGCGGUGAGUUCUCUGUGGCCUCCCCAGACGACUCGCCCGA	............(((.((((..((((.((....))))))..))))..))).	none	none
>1190		TGCTCTCGTCTGTTCTTCCC	20	0	0	2	2	1	1	6	4	GGGAGGACGAUGCGGUGCUCUCGUCUGUUCUUCCCCAGACGACUCGCCCGA	..(((.((......)).)))(((((((........))))))).........	none	none
>1191		TGCTGTCGTCTGTTTGTCCC	20	0	0	1	0	2	3	6	3	GGGAGGACGAUGCGGUGCUGUCGUCUGUUUGUCCCCAGACGACUCGCCCGA	............(((.((.((((((((........))))))))..))))).	I	B
>1192		TGCTGTTGTCTGTTCGTCCC	20	0	0	2	1	1	2	6	4	GGGAGGACGAUGCGGUGCUGUUGUCUGUUCGUCCCCAGACGACUCGCCCGA	............(((.((.((.(((((........))))).))..))))).	I	B
>1193		TGCTTTCGTCTGCTCCTCCC	20	0	0	1	3	1	1	6	4	GGGAGGACGAUGCGGUGCUUUCGUCUGCUCCUCCCCAGACGACUCGCCCGA	............(((.((..(((((((........)))))))...))))).	none	B
>1194		TGTGTCGTCTGTCTCGTCCC	20	0	0	1	2	1	2	6	4	GGGAGGACGAUGCGGUGUGUCGUCUGUCUCGUCCCCAGACGACUCGCCCGA	............(((...((((((((.........))))))))....))).	none	B
>1195		TTCTGTCGTCTGTTCGTTTC	20	0	0	0	2	4	0	6	2	GGGAGGACGAUGCGGUUCUGUCGUCUGUUCGUUUCCAGACGACUCGCCCGA	............(((....((((((((........))))))))....))).	I	B
>1196		TTTGGGGGTTTTCCCGTGCCC	21	0	5	1	0	0	0	6	2	GGGAGGACGAUGCGGUUUGGGGGUUUUCCCGUGCCCCAGACGACUCGCCCGA	(((....(((..((...(((((...........)))))..))..))))))..	VIII	G
>1197		CCTTCGTCTGGTACCCTCCC	20	1	1	0	1	3	0	6	4	GGGAGGACGAUGCGGCCUUCGUCUGGUACCCUCCCCAGACGACUCGCCCGA	((((((.((...)).)))((((((((........))))))))....)))..	none	none
>1198		TCGGTCTGGTTTTTGCCCGC	20	1	4	1	0	0	0	6	3	GGGAGGACGAUGCGGUCGGUCUGGUUUUUGCCCGCCAGACGACUCGCCCGA	.......((..(((((((.(((((..........))))))))).))).)).	none	D
>1199		TCTCTGTGGGATGTGGCCC	19	1	4	0	1	0	0	6	3	GGGAGGACGAUGCGGUCUCUGUGGGAUGUGGCCCCAGACGACUCGCCCGA	.......((..((((((((((.(((......))))))).))).))).)).	X	D
>1200		TCTGTGTGGGATGTGGCC	18	1	4	0	0	1	0	6	3	GGGAGGACGAUGCGGUCUGUGUGGGAUGUGGCCCAGACGACUCGCCCGA	.......((..((((((.((.((((......)))).))))).))).)).	X	D
>1201		TTTGGGGTTTCTCCCGTGCCC	21	1	3	2	0	0	0	6	3	GGGAGGACGAUGCGGUUUGGGGUUUCUCCCGUGCCCCAGACGACUCGCCCGA	(((....(((..((...(((((...........)))))..))..))))))..	VIII	G
>1202		TTTGGGGTTTTCCAGTGCCC	20	1	4	1	0	0	0	6	3	GGGAGGACGAUGCGGUUUGGGGUUUUCCAGUGCCCCAGACGACUCGCCCGA	(((....(((..((...(((((..........)))))..))..))))))..	VIII	G
>1203		TTTGGGGTTTTCCCGGCCC	19	1	5	0	0	0	0	6	2	GGGAGGACGAUGCGGUUUGGGGUUUUCCCGGCCCCAGACGACUCGCCCGA	(((....(((..((...(((((.........)))))..))..))))))..	VIII	G
>1204		TTTGGGGTTTTCCCGGGCCC	20	1	4	1	0	0	0	6	3	GGGAGGACGAUGCGGUUUGGGGUUUUCCCGGGCCCCAGACGACUCGCCCGA	(((....(((..((...(((((..........)))))..))..))))))..	VIII	G
>1205		TTTGGGGTTTTTCCCTTGCCC	21	1	3	1	1	0	0	6	4	GGGAGGACGAUGCGGUUUGGGGUUUUUCCCUUGCCCCAGACGACUCGCCCGA	(((....(((..((...(((((...........)))))..))..))))))..	VIII	G
>1206		TTTGGGGTTTTTTCCGTGCCC	21	1	5	0	0	0	0	6	2	GGGAGGACGAUGCGGUUUGGGGUUUUUUCCGUGCCCCAGACGACUCGCCCGA	(((....(((..((...(((((...........)))))..))..))))))..	VIII	G
>1207		TTTGTGTGGGATGTGGCCC	19	1	5	0	0	0	0	6	2	GGGAGGACGAUGCGGUUUGUGUGGGAUGUGGCCCCAGACGACUCGCCCGA	.......((..(((((..((.((((.......)))).)).)).))).)).	X	D
>1208		AATTATGTGTTTTTTGTGACCG	22	2	4	0	0	0	0	6	2	GGGAGGACGAUGCGGAAUUAUGUGUUUUUUGUGACCGCAGACGACUCGCCCGA	(((((..((.(((((...................)))))..)).))).))...	none	H
>1209		CTGTCTACCTCCTACTGCCG	20	2	3	1	0	0	0	6	3	GGGAGGACGAUGCGGCUGUCUACCUCCUACUGCCGCAGACGACUCGCCCGA	(((((..((.((((((.((.........)).))))))..)).))).))...	none	H
>1210		TCTGACGAGTCTCCCATCGC	20	2	3	1	0	0	0	6	3	GGGAGGACGAUGCGGUCUGACGAGUCUCCCAUCGCCAGACGACUCGCCCGA	(((....(((..((.((((.(((........))).))))))..))))))..	none	G
>1211		ACCAGTCGTCTGTTCGTCCC	20	0	0	1	1	2	1	5	4	GGGAGGACGAUGCGGACCAGUCGUCUGUUCGUCCCCAGACGACUCGCCCGA	............(((...(((((((((........)))))))))...))).	I	B
>1212		ACCAGTCGTTTGTACCTCCC	20	0	0	1	2	1	1	5	4	GGGAGGACGAUGCGGACCAGUCGUUUGUACCUCCCCAGACGACUCGCCCGA	((((((((((((.....)).)))).....))))))................	none	none
>1213		ACCTGTCGTATGTTCGTACC	20	0	0	1	3	0	1	5	3	GGGAGGACGAUGCGGACCUGUCGUAUGUUCGUACCCAGACGACUCGCCCGA	............(((....(((((.((........)).)))))....))).	I	B
>1214		ACCTGTCGTATGTTCGTCCC	20	0	0	3	1	0	1	5	3	GGGAGGACGAUGCGGACCUGUCGUAUGUUCGUCCCCAGACGACUCGCCCGA	.((.((((((.....((.....))....))))))))...............	I	F
>1215		CAGTCGTCTATTTTCGTCCC	20	0	0	2	1	0	2	5	3	GGGAGGACGAUGCGGCAGUCGUCUAUUUUCGUCCCCAGACGACUCGCCCGA	.............(((((((((((............)))))))).)))...	none	C
>1216		CCACTCGTCTGACACCTCCC	20	0	0	2	1	2	0	5	3	GGGAGGACGAUGCGGCCACUCGUCUGACACCUCCCCAGACGACUCGCCCGA	.............(((...(((((((.........)))))))...)))...	none	C
>1217		CCCGTTGTCTGTTTCCGCCC	20	0	0	2	0	2	1	5	3	GGGAGGACGAUGCGGCCCGUUGUCUGUUUCCGCCCCAGACGACUCGCCCGA	.............(((..((.(((((.........))))).))..)))...	none	C
>1218		CCCTGTCGTCAGTTCGTCCC	20	0	0	0	0	1	4	5	2	GGGAGGACGAUGCGGCCCUGUCGUCAGUUCGUCCCCAGACGACUCGCCCGA	(((..(((((..........)))))(((.((((....)))))))..)))..	I	none
>1219		CCCTGTCGTCTTTCGTCCC	19	0	0	0	2	1	2	5	3	GGGAGGACGAUGCGGCCCUGUCGUCUUUCGUCCCCAGACGACUCGCCCGA	............(((....(((((((.........)))))))....))).	I	B
>1220		CCCTTTCGTCTGTTCGTCCC	20	0	0	0	2	1	2	5	3	GGGAGGACGAUGCGGCCCUUUCGUCUGUUCGUCCCCAGACGACUCGCCCGA	((((((.((...))..))).(((((((........)))))))....)))..	I	none
>1221		CCGAGTCTCTGCATTCTCCC	20	0	0	1	1	0	3	5	3	GGGAGGACGAUGCGGCCGAGUCUCUGCAUUCUCCCCAGACGACUCGCCCGA	............(((.((((((((((.........)))).)))))).))).	none	B
>1222		CCGATTCGTCTAGCCCTCCC	20	0	0	1	3	1	0	5	3	GGGAGGACGAUGCGGCCGAUUCGUCUAGCCCUCCCCAGACGACUCGCCCGA	............(((.(((.((((((..........)))))).))).))).	none	B
>1223		CCGTACTCGTCTGACCTCCC	20	0	0	0	3	0	2	5	2	GGGAGGACGAUGCGGCCGUACUCGUCUGACCUCCCCAGACGACUCGCCCGA	............(((.((...(((((((.......)))))))..)).))).	none	B
>1225		CCTGTCGTCTGTTCGTCC	18	0	0	2	0	0	3	5	2	GGGAGGACGAUGCGGCCUGUCGUCUGUUCGUCCCAGACGACUCGCCCGA	.............(((..((((((((.......))))))))..)))...	I	C
>1226		CCTGTCGTCTGTTTGTCCC	19	0	0	2	1	0	2	5	3	GGGAGGACGAUGCGGCCUGUCGUCUGUUUGUCCCCAGACGACUCGCCCGA	.............(((..((((((((........))))))))..)))...	I	C
>1227		CCTGTTGTTCTGATACTCCC	20	0	0	0	0	3	2	5	2	GGGAGGACGAUGCGGCCUGUUGUUCUGAUACUCCCCAGACGACUCGCCCGA	.............(((..((.((.(((........))))).))..)))...	none	C
>1228		CCTTGTCGTCTGATTGCCGC	20	0	0	3	2	0	0	5	2	GGGAGGACGAUGCGGCCUUGUCGUCUGAUUGCCGCCAGACGACUCGCCCGA	((((((.((...)).))).((((((((........))))))))...)))..	none	none
>1229		CGAATCCTCTGCACCTTCCC	20	0	0	1	2	0	2	5	3	GGGAGGACGAUGCGGCGAAUCCUCUGCACCUUCCCCAGACGACUCGCCCGA	.............(((((.((.((((.........)))).)).)))))...	none	C
>1230		CGACGTTCTGTTTTGCTCCC	20	0	1	0	0	2	2	5	3	GGGAGGACGAUGCGGCGACGUUCUGUUUUGCUCCCCAGACGACUCGCCCGA	.............((((((((.(((..........))))))..)))))...	none	C
>1231		CGACTCGCTCTGAAACTCCC	20	0	0	1	1	1	2	5	4	GGGAGGACGAUGCGGCGACUCGCUCUGAAACUCCCCAGACGACUCGCCCGA	.............(((((.(((.((((........))))))).)))))...	none	C
>1232		CGAGCCTCTGATTTCGTCCC	20	0	0	0	1	0	4	5	2	GGGAGGACGAUGCGGCGAGCCUCUGAUUUCGUCCCCAGACGACUCGCCCGA	.............((((((.........(((((....)))))))))))...	none	none
>1233		CGAGCCTCTGTCTCTCTCCC	20	0	0	2	1	0	2	5	3	GGGAGGACGAUGCGGCGAGCCUCUGUCUCUCUCCCCAGACGACUCGCCCGA	.............((((((..((.((((........))))))))))))...	none	C
>1234		CGAGCGTCATTTCCGTCCCC	20	0	0	2	0	1	2	5	3	GGGAGGACGAUGCGGCGAGCGUCAUUUCCGUCCCCCAGACGACUCGCCCGA	(((.((((((((((.....)).)))...))))))))...............	none	F
>1235		CGAGCTTCTGAAGTCCACCC	20	0	0	1	2	0	2	5	3	GGGAGGACGAUGCGGCGAGCUUCUGAAGUCCACCCCAGACGACUCGCCCGA	.............((((((..((((..........))))...))))))...	none	none
>1236		CGAGTTTGTTCTTTCGTCCC	20	0	1	0	1	2	1	5	4	GGGAGGACGAUGCGGCGAGUUUGUUCUUUCGUCCCCAGACGACUCGCCCGA	.............((((((.........(((((....)))))))))))...	none	none
>1237		CGATCTCGATCTGTTCCCCC	20	0	1	2	1	1	0	5	4	GGGAGGACGAUGCGGCGAUCUCGAUCUGUUCCCCCCAGACGACUCGCCCGA	.............(((((..(((.((((.......))))))).)))))...	none	C
>1238		CGATCTCGTCTGTCCCTCCC	20	0	0	2	1	1	1	5	4	GGGAGGACGAUGCGGCGAUCUCGUCUGUCCCUCCCCAGACGACUCGCCCGA	.............(((((..(((((((........))))))).)))))...	none	C
>1239		CGATTCCTCTGTTCCCTCCC	20	0	0	0	2	1	2	5	3	GGGAGGACGAUGCGGCGAUUCCUCUGUUCCCUCCCCAGACGACUCGCCCGA	.............(((((.((.((((.........)))).)).)))))...	III	C
>1240		CGATTCTCTGTACCCCTCCC	20	0	0	1	1	1	2	5	4	GGGAGGACGAUGCGGCGAUUCUCUGUACCCCUCCCCAGACGACUCGCCCGA	.............(((((.((((((..........)))).)).)))))...	none	C
>1241		CGCTTCCGTCTGTTACTCCC	20	0	0	0	2	2	1	5	3	GGGAGGACGAUGCGGCGCUUCCGUCUGUUACUCCCCAGACGACUCGCCCGA	............(((.((...((((((........))))))....))))).	none	B
>1242		CGCTTCGTCTGTCAGCTCCC	20	0	1	1	1	0	2	5	4	GGGAGGACGAUGCGGCGCUUCGUCUGUCAGCUCCCCAGACGACUCGCCCGA	.............((((..(((((((.........)))))))..))))...	none	C
>1243		CGGCGTCTGTTTGTTCTCCC	20	0	0	0	0	2	3	5	2	GGGAGGACGAUGCGGCGGCGUCUGUUUGUUCUCCCCAGACGACUCGCCCGA	.............((((.((((((...........))))))...))))...	none	none
>1244		CGGTCGTCTCCAATCGTCCC	20	0	0	1	1	1	2	5	4	GGGAGGACGAUGCGGCGGUCGUCUCCAAUCGUCCCCAGACGACUCGCCCGA	.............(((((((((((............))))))).))))...	none	C
>1245		CGTATCGTTCTGGCCCTCCC	20	0	0	0	1	3	1	5	3	GGGAGGACGAUGCGGCGUAUCGUUCUGGCCCUCCCCAGACGACUCGCCCGA	.............((((..((((.((((......))))))))..))))...	none	none
>1246		CGTGTCCTCTGCATTCTCCC	20	0	1	0	1	1	2	5	4	GGGAGGACGAUGCGGCGUGUCCUCUGCAUUCUCCCCAGACGACUCGCCCGA	.............((((.(((.((((.........)))).))).))))...	none	C
>1247		CGTTCTCGTCTGACGTCCC	19	0	0	0	2	1	2	5	3	GGGAGGACGAUGCGGCGUUCUCGUCUGACGUCCCCAGACGACUCGCCCGA	.............((((...(((((((.......)))))))..))))...	none	C
>1248		CGTTCTCGTCTGTCACTCCC	20	0	0	0	0	1	4	5	2	GGGAGGACGAUGCGGCGUUCUCGUCUGUCACUCCCCAGACGACUCGCCCGA	.............((((...(((((((........)))))))..))))...	none	C
>1249		CGTTTCATCTGGTTCCTCCC	20	0	0	1	0	1	3	5	3	GGGAGGACGAUGCGGCGUUUCAUCUGGUUCCUCCCCAGACGACUCGCCCGA	.............((((..((.(((((.......))))).))..))))...	none	C
>1251		CGTTTCCTCTGGTCCGTCCC	20	0	0	0	0	1	4	5	2	GGGAGGACGAUGCGGCGUUUCCUCUGGUCCGUCCCCAGACGACUCGCCCGA	.............((((..((.(((((.......))))).))..))))...	IV	C
>1252		CGTTTCCTCTGGTTCGTTC	19	0	0	2	1	1	1	5	4	GGGAGGACGAUGCGGCGUUUCCUCUGGUUCGUUCCAGACGACUCGCCCGA	.............((((..((.(((((......))))).))..))))...	IV	C
>1253		CGTTTCGTTTGCCTCTTCCC	20	0	0	1	1	2	1	5	4	GGGAGGACGAUGCGGCGUUUCGUUUGCCUCUUCCCCAGACGACUCGCCCGA	.............((((..((((.((.........)).))))..))))...	none	none
>1254		CGTTTCTCCTGGTTCGTCCC	20	0	0	2	1	2	0	5	3	GGGAGGACGAUGCGGCGUUUCUCCUGGUUCGUCCCCAGACGACUCGCCCGA	.............((((..((..((((.......))))..))..))))...	IV	C
>1255		CGTTTTCCTCTGGTTCGTCCC	21	0	0	0	1	3	1	5	3	GGGAGGACGAUGCGGCGUUUUCCUCUGGUUCGUCCCCAGACGACUCGCCCGA	.............((((...((.(((((.......))))).))..))))...	IV	C
>1256		CGTTTTGTCTGATGCCTCCC	20	0	0	0	2	0	3	5	2	GGGAGGACGAUGCGGCGUUUUGUCUGAUGCCUCCCCAGACGACUCGCCCGA	.............((((....(((((.........)))))....))))...	none	none
>1257		CTCTTCGTCTGCTTGCTCCC	20	0	1	1	2	1	0	5	4	GGGAGGACGAUGCGGCUCUUCGUCUGCUUGCUCCCCAGACGACUCGCCCGA	.............(((...(((((((.........)))))))...)))...	none	C
>1258		CTGACTCGTCTGTCCCTCCC	20	0	0	0	2	1	2	5	3	GGGAGGACGAUGCGGCUGACUCGUCUGUCCCUCCCCAGACGACUCGCCCGA	.............(((.((.(((((((........))))))).)))))...	none	C
>1259		CTGATCGTCTGTTGCCTCCC	20	0	0	1	1	3	0	5	3	GGGAGGACGAUGCGGCUGAUCGUCUGUUGCCUCCCCAGACGACUCGCCCGA	.............(((.(((((((((.........))))))).)))))...	none	C
>1260		CTTTCGTCTGGACTCGTCCC	20	0	1	0	1	2	1	5	4	GGGAGGACGAUGCGGCUUUCGUCUGGACUCGUCCCCAGACGACUCGCCCGA	.............(((..((((((((........))))))))...)))...	none	C
>1261		GACCTGTCGTCTGTTCGTCCC	21	0	0	0	1	0	4	5	2	GGGAGGACGAUGCGGGACCUGUCGUCUGUUCGUCCCCAGACGACUCGCCCGA	............((((....((((((((........))))))))...)))).	I	B
>1262		GACTGTATGGGGTTCTGTG	19	0	4	0	0	1	0	5	2	GGGAGGACGAUGCGGGACUGUAUGGGGUUCUGUGCAGACGACUCGCCCGA	(((((..((.(((....................)))..)).))).))...	XII	H
>1263		GCACTCGTCTGAATCCTCCC	20	0	0	2	1	2	0	5	3	GGGAGGACGAUGCGGGCACUCGUCUGAAUCCUCCCCAGACGACUCGCCCGA	............(((((..(((((((.........)))))))...))))).	none	B
>1264		GCACTTCGTCTTACCCTCCC	20	0	0	1	2	2	0	5	3	GGGAGGACGAUGCGGGCACUUCGUCUUACCCUCCCCAGACGACUCGCCCGA	............(((((...((((((..........))))))...))))).	none	B
>1265		GCCAGCGTCTGTTTCCTCCC	20	0	0	1	2	1	1	5	4	GGGAGGACGAUGCGGGCCAGCGUCUGUUUCCUCCCCAGACGACUCGCCCGA	............(((((.((((((((.........)))))).)).))))).	none	none
>1266		GCCAGTTCTTCTGTTGCCGC	20	0	2	1	2	0	0	5	3	GGGAGGACGAUGCGGGCCAGUUCUUCUGUUGCCGCCAGACGACUCGCCCGA	............(((((.((.((.((((.......)))).)))).))))).	none	none
>1267		GCCCATTCGTCTAACCTCCC	20	0	0	0	2	3	0	5	2	GGGAGGACGAUGCGGGCCCAUUCGUCUAACCUCCCCAGACGACUCGCCCGA	............(((((....((((((.........))))))...))))).	none	B
>1268		GCCCTTCGATCTGTTGTCCC	20	0	0	2	2	1	0	5	3	GGGAGGACGAUGCGGGCCCUUCGAUCUGUUGUCCCCAGACGACUCGCCCGA	............(((((...(((.((((.......)))))))...))))).	none	B
>1269		GCCTCGTCTGTTTTACTCCC	20	0	0	2	1	0	2	5	3	GGGAGGACGAUGCGGGCCUCGUCUGUUUUACUCCCCAGACGACUCGCCCGA	............(((((.(((((((..........)))))))...))))).	none	B
>1270		GCCTCTCGTCTACGGTCCTC	20	0	0	2	1	0	2	5	3	GGGAGGACGAUGCGGGCCUCUCGUCUACGGUCCUCCAGACGACUCGCCCGA	............(((((...((((((..((....))))))))...))))).	none	none
>1271		GCCTCTCGTCTGCTCCTCCC	20	0	0	0	2	1	2	5	3	GGGAGGACGAUGCGGGCCUCUCGUCUGCUCCUCCCCAGACGACUCGCCCGA	............(((((...(((((((........)))))))...))))).	I	B
>1272		GCCTCTCGTCTGTTCCGCCC	20	0	0	1	3	1	0	5	3	GGGAGGACGAUGCGGGCCUCUCGUCUGUUCCGCCCCAGACGACUCGCCCGA	............(((((...(((((((........)))))))...))))).	I	B
>1273		GCCTTCTCGTCTGTCGTCCC	20	0	0	0	1	2	2	5	3	GGGAGGACGAUGCGGGCCUUCUCGUCUGUCGUCCCCAGACGACUCGCCCGA	............(((((....(((((((.......)))))))...))))).	I	B
>1274		GCCTTCTCGTCTGTCTGCCC	20	0	1	1	0	0	3	5	3	GGGAGGACGAUGCGGGCCUUCUCGUCUGUCUGCCCCAGACGACUCGCCCGA	............(((((....(((((((.......)))))))...))))).	none	B
>1275		GCCTTCTCGTCTGTTGTCCA	20	0	0	0	0	2	3	5	2	GGGAGGACGAUGCGGGCCUUCUCGUCUGUUGUCCACAGACGACUCGCCCGA	............(((((....((((((((.....))))))))...))))).	I	B
>1276		GCCTTCTCGTCTGTTGTCTTCC	22	0	0	0	1	3	1	5	3	GGGAGGACGAUGCGGGCCUUCUCGUCUGUUGUCUUCCCAGACGACUCGCCCGA	............(((((....(((((((.........)))))))...))))).	I	B
>1277		GCCTTTCGTTATGACCTCCC	20	0	0	1	0	0	4	5	2	GGGAGGACGAUGCGGGCCUUUCGUUAUGACCUCCCCAGACGACUCGCCCGA	............(((((...((((..((.......)).))))...))))).	V	B
>1278		GCCTTTCGTTCCGACCTCCC	20	0	0	1	0	1	3	5	3	GGGAGGACGAUGCGGGCCUUUCGUUCCGACCUCCCCAGACGACUCGCCCGA	((((((.((...((.......))...)).))))))................	V	F
>1279		GCCTTTCGTTCTGCCCTCCC	20	0	0	1	0	0	4	5	2	GGGAGGACGAUGCGGGCCUUUCGUUCUGCCCUCCCCAGACGACUCGCCCGA	............(((((...((((.(((.......)))))))...))))).	V	B
>1280		GCGATTCCTCTGTTCGTCCC	20	0	0	2	1	1	1	5	4	GGGAGGACGAUGCGGGCGAUUCCUCUGUUCGUCCCCAGACGACUCGCCCGA	............(((((((.((.((((........)))).)).))))))).	IV	B
>1281		GCGTTTCCCCTGTTCGTCCC	20	0	0	1	1	2	1	5	4	GGGAGGACGAUGCGGGCGUUUCCCCUGUUCGUCCCCAGACGACUCGCCCGA	.((.((((((...(((......)))...))))))))...............	IV	F
>1282		GCGTTTCCTCCGTTCGTCCC	20	0	0	0	1	1	3	5	3	GGGAGGACGAUGCGGGCGUUUCCUCCGUUCGUCCCCAGACGACUCGCCCGA	.((.((((((..(((.........))).))))))))...............	IV	F
>1283		GCGTTTCCTCTGTTCATCCC	20	0	0	0	1	1	3	5	3	GGGAGGACGAUGCGGGCGUUUCCUCUGUUCAUCCCCAGACGACUCGCCCGA	............((((((..((.((((........)))).))..)))))).	IV	B
>1284		GCGTTTCCTCTGTTCGCCCC	20	0	0	0	1	2	2	5	3	GGGAGGACGAUGCGGGCGUUUCCUCUGUUCGCCCCCAGACGACUCGCCCGA	............((((((..((.((((........)))).))..)))))).	IV	B
>1285		GCGTTTCCTCTGTTGGTCCC	20	0	0	0	1	0	4	5	2	GGGAGGACGAUGCGGGCGUUUCCUCUGUUGGUCCCCAGACGACUCGCCCGA	............((((((..((.((((........)))).))..)))))).	IV	B
>1286		GCTAACTCGTCTAGCCTCCC	20	0	1	1	1	0	2	5	4	GGGAGGACGAUGCGGGCUAACUCGUCUAGCCUCCCCAGACGACUCGCCCGA	............(((((....((((((.........))))))...))))).	none	B
>1287		GCTCTCTCGTCTTACGTCCC	20	0	0	2	1	0	2	5	3	GGGAGGACGAUGCGGGCUCUCUCGUCUUACGUCCCCAGACGACUCGCCCGA	............(((((....((((((.........))))))...))))).	none	B
>1289		GCTTTCGATCTGTTCGTCCC	20	0	1	1	1	0	2	5	4	GGGAGGACGAUGCGGGCUUUCGAUCUGUUCGUCCCCAGACGACUCGCCCGA	............(((((..(((.((((........)))))))...))))).	none	B
>1290		GCTTTCTTCTGGTGCCTCCC	20	0	0	0	3	0	2	5	2	GGGAGGACGAUGCGGGCUUUCUUCUGGUGCCUCCCCAGACGACUCGCCCGA	............(((((..((.(((((.......))))).))...))))).	none	B
>1291		GGTGTCGTTCTGTCCCTCCC	20	0	0	1	3	1	0	5	3	GGGAGGACGAUGCGGGGUGUCGUUCUGUCCCUCCCCAGACGACUCGCCCGA	............((((..(((((.(((........))))))))...)))).	none	B
>1292		GTACTCTCGTCTGCGCTCCC	20	0	0	0	3	2	0	5	2	GGGAGGACGAUGCGGGUACUCUCGUCUGCGCUCCCCAGACGACUCGCCCGA	............((((.....(((((((.......)))))))....)))).	none	B
>1294		GTCCTGTCGTCTGTTCC	17	0	0	0	1	3	1	5	3	GGGAGGACGAUGCGGGUCCUGUCGUCUGUUCCCAGACGACUCGCCCGA	((((((((.......)))))((((((((....))))))))...)))..	I	A
>1295		GTCCTGTCGTCTTACGTTCC	20	0	0	0	4	0	1	5	2	GGGAGGACGAUGCGGGUCCUGUCGUCUUACGUUCCCAGACGACUCGCCCGA	((((((((.......)))))(((((((.........)))))))...)))..	I	A
>1296		GTCCTGTCGTCTTACGTTTC	20	0	0	0	1	3	1	5	3	GGGAGGACGAUGCGGGUCCUGUCGUCUUACGUUUCCAGACGACUCGCCCGA	((((((((.......)))))(((((((.........)))))))...)))..	I	A
>1297		GTCCTGTCGTCTTGTCCCCC	20	0	0	2	1	2	0	5	3	GGGAGGACGAUGCGGGUCCUGUCGUCUUGUCCCCCCAGACGACUCGCCCGA	((((((((.......)))))((((((.((......))))))))...)))..	none	A
>1298		GTGAGCTTCTGCTGTCTCCC	20	0	0	0	1	0	4	5	2	GGGAGGACGAUGCGGGUGAGCUUCUGCUGUCUCCCCAGACGACUCGCCCGA	(((((..((.((.(((..(((....)))....)))))..)).))).))...	none	H
>1299		GTGATCCTCTGGTTCGTCCC	20	0	0	1	1	2	1	5	4	GGGAGGACGAUGCGGGUGAUCCUCUGGUUCGUCCCCAGACGACUCGCCCGA	............((((.((((.(((((.......))))).)).)).)))).	none	none
>1300		GTGGTTCTCTGGTTCGTCCC	20	0	0	3	1	0	1	5	3	GGGAGGACGAUGCGGGUGGUUCUCUGGUUCGUCCCCAGACGACUCGCCCGA	............((((....(((((((.......))))).))....)))).	none	B
>1301		TAATGTCGTCTGTTAGTCCC	20	0	0	0	3	0	2	5	2	GGGAGGACGAUGCGGUAAUGUCGUCUGUUAGUCCCCAGACGACUCGCCCGA	............(((....((((((((........))))))))....))).	I	B
>1302		TAATGTCGTCTGTTCGTACC	20	0	0	3	1	1	0	5	3	GGGAGGACGAUGCGGUAAUGUCGUCUGUUCGUACCCAGACGACUCGCCCGA	............(((....((((((((........))))))))....))).	I	B
>1303		TACTGTCGTCTGTTAGTCAC	20	0	0	0	2	1	2	5	3	GGGAGGACGAUGCGGUACUGUCGUCUGUUAGUCACCAGACGACUCGCCCGA	............(((....((((((((........))))))))....))).	I	B
>1304		TACTGTCGTCTGTTCGTAAC	20	0	1	1	1	0	2	5	4	GGGAGGACGAUGCGGUACUGUCGUCUGUUCGUAACCAGACGACUCGCCCGA	............(((....((((((((........))))))))....))).	I	B
>1305		TCACGTCGTCTGTTCGTCCC	20	0	1	1	1	2	0	5	4	GGGAGGACGAUGCGGUCACGUCGUCUGUUCGUCCCCAGACGACUCGCCCGA	(((..(((......)))..((((((((........))))))))...)))..	I	A
>1306		TCATGGCTTGTCGTTGTCCC	20	0	0	3	2	0	0	5	2	GGGAGGACGAUGCGGUCAUGGCUUGUCGUUGUCCCCAGACGACUCGCCCGA	.....(((......)))..(((..(((((((....)).)))))..)))...	VII	E
>1307		TCATGTAGTATGTTCGTACC	20	0	0	1	2	1	1	5	4	GGGAGGACGAUGCGGUCAUGUAGUAUGUUCGUACCCAGACGACUCGCCCGA	(((..(((......)))...........((((......))))....)))..	I	none
>1308		TCATGTCGTATGTTAGTCCC	20	0	1	0	1	2	1	5	4	GGGAGGACGAUGCGGUCAUGUCGUAUGUUAGUCCCCAGACGACUCGCCCGA	(((..(((......)))..(((((.((........)).)))))...)))..	I	A
>1309		TCATGTCGTCTGTTAGTACA	20	0	0	0	3	1	1	5	3	GGGAGGACGAUGCGGUCAUGUCGUCUGUUAGUACACAGACGACUCGCCCGA	(((..(((......)))..(((((((((......)))))))))...)))..	I	A
>1310		TCATGTCGTTTGTTCGTCCC	20	0	0	1	3	0	1	5	3	GGGAGGACGAUGCGGUCAUGUCGUUUGUUCGUCCCCAGACGACUCGCCCGA	(((..(((......)))..(((((.((........)).)))))...)))..	I	A
>1311		TCCAGTCGTCTCTTCGTCCC	20	0	0	0	1	2	2	5	3	GGGAGGACGAUGCGGUCCAGUCGUCUCUUCGUCCCCAGACGACUCGCCCGA	(((.((((......))))((((((((..........))))))))..)))..	I	A
>1312		TCCAGTCGTCTGTTCGTACA	20	0	0	1	2	1	1	5	4	GGGAGGACGAUGCGGUCCAGUCGUCUGUUCGUACACAGACGACUCGCCCGA	(((.((((......))))((((((((((......))))))))))..)))..	I	none
>1313		TCCCCTCGTCTGTTCGTCCC	20	0	1	1	3	0	0	5	3	GGGAGGACGAUGCGGUCCCCUCGUCUGUUCGUCCCCAGACGACUCGCCCGA	.((.((((......))))))(((((((........))))))).........	I	none
>1314		TCCCGTCGTCTGTCGTCCC	19	0	0	3	0	1	1	5	3	GGGAGGACGAUGCGGUCCCGUCGUCUGUCGUCCCCAGACGACUCGCCCGA	(((.((((......)))).((((((((.......))))))))...)))..	I	A
>1315		TCCCGTCGTCTGTTCGTCTC	20	0	0	1	2	1	1	5	4	GGGAGGACGAUGCGGUCCCGUCGUCUGUUCGUCUCCAGACGACUCGCCCGA	(((.((((......)))).((((((((........))))))))...)))..	I	A
>1316		TCCCGTCGTCTGTTCTTCCC	20	0	0	0	1	1	3	5	3	GGGAGGACGAUGCGGUCCCGUCGUCUGUUCUUCCCCAGACGACUCGCCCGA	(((.((((......)))).((((((((........))))))))...)))..	I	A
>1317		TCCTATCGTCTGTTCGTTCC	20	0	0	2	2	0	1	5	3	GGGAGGACGAUGCGGUCCUAUCGUCUGUUCGUUCCCAGACGACUCGCCCGA	((((((((......))))).(((((((........)))))))....)))..	I	A
>1318		TCCTCTCGTCTGTTCCTCCC	20	0	0	3	1	1	0	5	3	GGGAGGACGAUGCGGUCCUCUCGUCUGUUCCUCCCCAGACGACUCGCCCGA	..((((((......))))))(((((((........))))))).........	I	none
>1319		TCCTGCCGTCTGTTCCTCCC	20	0	1	1	1	1	1	5	5	GGGAGGACGAUGCGGUCCUGCCGUCUGUUCCUCCCCAGACGACUCGCCCGA	((.(((((......))))).))(((((........)))))...........	I	none
>1320		TCCTGCCGTCTGTTCGTCTC	20	0	0	1	2	2	0	5	3	GGGAGGACGAUGCGGUCCUGCCGUCUGUUCGUCUCCAGACGACUCGCCCGA	((.(((((......))))).))(((((........)))))...........	I	none
>1321		TCCTGCCGTCTGTTCGTTTC	20	0	0	2	1	1	1	5	4	GGGAGGACGAUGCGGUCCUGCCGUCUGUUCGUUUCCAGACGACUCGCCCGA	((.(((((......))))).))(((((........)))))...........	I	none
>1322		TCCTGGCGTCTGGTCGTCCC	20	0	0	3	2	0	0	5	2	GGGAGGACGAUGCGGUCCUGGCGUCUGGUCGUCCCCAGACGACUCGCCCGA	((((((((......)))))..(((((((......))))))).....)))..	I	A
>1323		TCCTGGCTTGTCGGTGTCCC	20	0	0	4	1	0	0	5	2	GGGAGGACGAUGCGGUCCUGGCUUGUCGGUGUCCCCAGACGACUCGCCCGA	...(((((......)))))(((..((((...........))))..)))...	VII	E
>1324		TCCTGGCTTGTCGTTGCCC	19	0	1	4	0	0	0	5	2	GGGAGGACGAUGCGGUCCUGGCUUGUCGUUGCCCCAGACGACUCGCCCGA	...(((((......)))))(((..(((((........)))))..)))...	VII	E
>1325		TCCTGGCTTGTCGTTGTCCCC	21	0	2	3	0	0	0	5	2	GGGAGGACGAUGCGGUCCUGGCUUGUCGUUGUCCCCCAGACGACUCGCCCGA	...(((((......)))))(((..(((((((.....)).)))))..)))...	VII	E
>1326		TCCTGGCTTGTCGTTGTCCG	20	0	1	4	0	0	0	5	2	GGGAGGACGAUGCGGUCCUGGCUUGUCGUUGUCCGCAGACGACUCGCCCGA	...(((((......)))))(((..(((((((....)).)))))..)))...	VII	E
>1327		TCCTGGCTTGTCGTTGTCGC	20	0	1	3	0	0	1	5	3	GGGAGGACGAUGCGGUCCUGGCUUGUCGUUGUCGCCAGACGACUCGCCCGA	...(((((......)))))(((..(((((((....)).)))))..)))...	VII	E
>1328		TCCTGGCTTGTCTTTGTCCC	20	0	1	2	1	1	0	5	4	GGGAGGACGAUGCGGUCCUGGCUUGUCUUUGUCCCCAGACGACUCGCCCGA	...(((((......)))))(((..(((...(((....))))))..)))...	VII	E
>1329		TCCTGGCTTTTCGTTGTCCC	20	0	2	3	0	0	0	5	2	GGGAGGACGAUGCGGUCCUGGCUUUUCGUUGUCCCCAGACGACUCGCCCGA	...(((((......)))))(((...((((((....)).))))...)))...	VII	E
>1330		TCCTGTAGTATGTTCGTACC	20	0	0	0	3	1	1	5	3	GGGAGGACGAUGCGGUCCUGUAGUAUGUUCGUACCCAGACGACUCGCCCGA	((((((((......))))).........((((......))))....)))..	I	none
>1331		TCCTGTAGTATGTTCGTCCA	20	0	1	1	3	0	0	5	3	GGGAGGACGAUGCGGUCCUGUAGUAUGUUCGUCCACAGACGACUCGCCCGA	((((((((......))))).........(((((....)))))....)))..	I	none
>1332		TCCTGTAGTCTGATCGTCCC	20	0	1	1	1	1	1	5	5	GGGAGGACGAUGCGGUCCUGUAGUCUGAUCGUCCCCAGACGACUCGCCCGA	((((((((......)))))((.(((((........))))).))...)))..	I	A
>1333		TCCTGTAGTCTGTTCGACCC	20	0	0	1	2	2	0	5	3	GGGAGGACGAUGCGGUCCUGUAGUCUGUUCGACCCCAGACGACUCGCCCGA	((((((((......)))))((.(((((........))))).))...)))..	I	A
>1334		TCCTGTAGTTTGTTCGTCCC	20	0	0	0	3	1	1	5	3	GGGAGGACGAUGCGGUCCUGUAGUUUGUUCGUCCCCAGACGACUCGCCCGA	((((((((......))))).........(((((....)))))....)))..	I	none
>1335		TCCTGTCATCTGTTCGTCC	19	0	3	1	0	0	1	5	3	GGGAGGACGAUGCGGUCCUGUCAUCUGUUCGUCCCAGACGACUCGCCCGA	((((((((......)))))(((.((((.......)))).)))...)))..	I	A
>1336		TCCTGTCGCTTGTTCGTCCC	20	0	1	2	2	0	0	5	3	GGGAGGACGAUGCGGUCCUGUCGCUUGUUCGUCCCCAGACGACUCGCCCGA	((((((((......)))))..((...((.((((....)))))).)))))..	I	none
>1337		TCCTGTCGTATGTTCGACCC	20	0	0	0	0	2	3	5	2	GGGAGGACGAUGCGGUCCUGUCGUAUGUUCGACCCCAGACGACUCGCCCGA	((((((((......)))))(((((.((........)).)))))...)))..	I	A
>1338		TCCTGTCGTCCGTCTGTCCC	20	0	0	0	1	3	1	5	3	GGGAGGACGAUGCGGUCCUGUCGUCCGUCUGUCCCCAGACGACUCGCCCGA	((((((((......)))))..((..((((((....))))))...)))))..	I	none
>1339		TCCTGTCGTCCGTTCCTCCC	20	0	0	4	0	1	0	5	2	GGGAGGACGAUGCGGUCCUGUCGUCCGUUCCUCCCCAGACGACUCGCCCGA	((((((((......)))))((((((............))))))...)))..	I	A
>1340		TCCTGTCGTCCGTTCGTACC	20	0	0	2	0	2	1	5	3	GGGAGGACGAUGCGGUCCUGUCGUCCGUUCGUACCCAGACGACUCGCCCGA	((((((((......)))))((((((.((....))...))))))...)))..	I	none
>1341		TCCTGTCGTCTATTCGTCC	19	0	3	0	0	2	0	5	2	GGGAGGACGAUGCGGUCCUGUCGUCUAUUCGUCCCAGACGACUCGCCCGA	((((((((......)))))(((((((.........)))))))...)))..	I	A
>1342		TCCTGTCGTCTCTTCGCCCC	20	0	0	2	2	1	0	5	3	GGGAGGACGAUGCGGUCCUGUCGUCUCUUCGCCCCCAGACGACUCGCCCGA	((((((((......)))))(((((((..........)))))))...)))..	I	A
>1343		TCCTGTCGTCTCTTCGTTTC	20	0	0	0	0	4	1	5	2	GGGAGGACGAUGCGGUCCUGUCGUCUCUUCGUUUCCAGACGACUCGCCCGA	((((((((......)))))(((((((..........)))))))...)))..	I	A
>1344		TCCTGTCGTCTGCACTCCC	19	0	0	1	2	1	1	5	4	GGGAGGACGAUGCGGUCCUGUCGUCUGCACUCCCCAGACGACUCGCCCGA	((((((((......)))))((((((((.......))))))))...)))..	I	A
>1345		TCCTGTCGTCTGCTCCC	17	0	0	3	2	0	0	5	2	GGGAGGACGAUGCGGUCCUGUCGUCUGCUCCCCAGACGACUCGCCCGA	((((((((......)))))((((((((.....))))))))...)))..	I	A
>1346		TCCTGTCGTCTGTAAGTCCC	20	0	0	0	3	0	2	5	2	GGGAGGACGAUGCGGUCCUGUCGUCUGUAAGUCCCCAGACGACUCGCCCGA	((((((((......)))))((((((((........))))))))...)))..	I	A
>1347		TCCTGTCGTCTGTACGTCAC	20	0	0	2	1	2	0	5	3	GGGAGGACGAUGCGGUCCUGUCGUCUGUACGUCACCAGACGACUCGCCCGA	((((((((......)))))((((((((........))))))))...)))..	I	A
>1348		TCCTGTCGTCTGTCCGTCC	19	0	1	2	0	2	0	5	3	GGGAGGACGAUGCGGUCCUGUCGUCUGUCCGUCCCAGACGACUCGCCCGA	((((((((......)))))((((((((.......))))))))...)))..	I	A
>1349		TCCTGTCGTCTGTCGTCC	18	0	1	1	2	1	0	5	4	GGGAGGACGAUGCGGUCCUGUCGUCUGUCGUCCCAGACGACUCGCCCGA	((((((((......)))))((((((((......))))))))...)))..	I	A
>1350		TCCTGTCGTCTGTTACTCCC	20	0	0	2	2	1	0	5	3	GGGAGGACGAUGCGGUCCUGUCGUCUGUUACUCCCCAGACGACUCGCCCGA	((((((((......)))))((((((((........))))))))...)))..	I	A
>1351		TCCTGTCGTCTGTTAGTCAA	20	0	0	2	3	0	0	5	2	GGGAGGACGAUGCGGUCCUGUCGUCUGUUAGUCAACAGACGACUCGCCCGA	((((((((......)))))((((((((((....))))))))))...)))..	I	A
>1352		TCCTGTCGTCTGTTCATCAC	20	0	0	2	3	0	0	5	2	GGGAGGACGAUGCGGUCCUGUCGUCUGUUCAUCACCAGACGACUCGCCCGA	((((((((......)))))((((((((........))))))))...)))..	I	A
>1353		TCCTGTCGTCTGTTCATTTC	20	0	0	2	2	1	0	5	3	GGGAGGACGAUGCGGUCCUGUCGUCUGUUCAUUUCCAGACGACUCGCCCGA	((((((((......)))))((((((((........))))))))...)))..	I	A
>1354		TCCTGTCGTCTGTTCGACC	19	0	0	3	2	0	0	5	2	GGGAGGACGAUGCGGUCCUGUCGUCUGUUCGACCCAGACGACUCGCCCGA	((((((((......)))))((((((((.......))))))))...)))..	I	A
>1355		TCCTGTCGTCTGTTCGATCC	20	0	0	3	1	1	0	5	3	GGGAGGACGAUGCGGUCCUGUCGUCUGUUCGAUCCCAGACGACUCGCCCGA	((((((((......)))))((((((((........))))))))...)))..	I	A
>1356		TCCTGTCGTCTGTTCGTACCC	21	0	2	1	2	0	0	5	3	GGGAGGACGAUGCGGUCCUGUCGUCUGUUCGUACCCCAGACGACUCGCCCGA	((((((((......)))))((((((((.........))))))))...)))..	I	A
>1357		TCCTGTCGTCTGTTCGTCCCT	21	0	0	2	1	1	1	5	4	GGGAGGACGAUGCGGUCCUGUCGUCUGUUCGUCCCUCAGACGACUCGCCCGA	((((((((......)))))((((((((.........))))))))...)))..	I	A
>1358		TCCTGTCGTCTGTTCGTCCTC	21	0	0	2	1	2	0	5	3	GGGAGGACGAUGCGGUCCUGUCGUCUGUUCGUCCUCCAGACGACUCGCCCGA	((((((((......)))))((((((((.........))))))))...)))..	I	A
>1359		TCCTGTCGTCTGTTCGTTCG	20	0	1	1	1	1	1	5	5	GGGAGGACGAUGCGGUCCUGUCGUCUGUUCGUUCGCAGACGACUCGCCCGA	((((((((......)))))((((((((........))))))))...)))..	I	A
>1360		TCCTGTCGTCTGTTCGTTCT	20	0	0	0	2	3	0	5	2	GGGAGGACGAUGCGGUCCUGUCGUCUGUUCGUUCUCAGACGACUCGCCCGA	((((((((......)))))((((((((........))))))))...)))..	I	A
>1361		TCCTGTCGTCTGTTCTGTTC	20	0	0	3	0	2	0	5	2	GGGAGGACGAUGCGGUCCUGUCGUCUGUUCUGUUCCAGACGACUCGCCCGA	((((((((......)))))((((((((........))))))))...)))..	I	A
>1362		TCCTGTCGTCTGTTCTTACC	20	0	0	2	2	0	1	5	3	GGGAGGACGAUGCGGUCCUGUCGUCUGUUCUUACCCAGACGACUCGCCCGA	((((((((......)))))((((((((........))))))))...)))..	I	A
>1363		TCCTGTCGTCTGTTCTTCAC	20	0	0	0	1	1	3	5	3	GGGAGGACGAUGCGGUCCUGUCGUCUGUUCUUCACCAGACGACUCGCCCGA	((((((((......)))))((((((((........))))))))...)))..	I	A
>1364		TCCTGTCGTCTGTTCTTCCA	20	0	0	1	0	2	2	5	3	GGGAGGACGAUGCGGUCCUGUCGUCUGUUCUUCCACAGACGACUCGCCCGA	((((((((......)))))(((((((((......)))))))))...)))..	I	A
>1365		TCCTGTCGTCTGTTGCTCCC	20	0	0	0	3	1	1	5	3	GGGAGGACGAUGCGGUCCUGUCGUCUGUUGCUCCCCAGACGACUCGCCCGA	((((((((......)))))((((((((........))))))))...)))..	I	A
>1366		TCCTGTCGTCTGTTTGTTTC	20	0	0	1	2	2	0	5	3	GGGAGGACGAUGCGGUCCUGUCGUCUGUUUGUUUCCAGACGACUCGCCCGA	((((((((......)))))((((((((........))))))))...)))..	I	A
>1367		TCCTGTCGTCTTTTCCTCCC	20	0	1	0	2	2	0	5	3	GGGAGGACGAUGCGGUCCUGUCGUCUUUUCCUCCCCAGACGACUCGCCCGA	((((((((......)))))(((((((..........)))))))...)))..	I	A
>1368		TCCTGTCGTCTTTTCGTCTC	20	0	0	1	3	0	1	5	3	GGGAGGACGAUGCGGUCCUGUCGUCUUUUCGUCUCCAGACGACUCGCCCGA	((((((((......)))))(((((((..........)))))))...)))..	I	A
>1369		TCCTGTCGTCTTTTTGTCCC	20	0	0	1	2	1	1	5	4	GGGAGGACGAUGCGGUCCUGUCGUCUUUUUGUCCCCAGACGACUCGCCCGA	((((((((......)))))(((((((..........)))))))...)))..	I	A
>1370		TCCTGTCGTTTGCTCGTCCC	20	0	0	0	1	4	0	5	2	GGGAGGACGAUGCGGUCCUGUCGUUUGCUCGUCCCCAGACGACUCGCCCGA	((((((((......)))))(((((.((........)).)))))...)))..	I	A
>1371		TCCTGTCGTTTGTTCGTCCA	20	0	0	1	4	0	0	5	2	GGGAGGACGAUGCGGUCCUGUCGUUUGUUCGUCCACAGACGACUCGCCCGA	((((((((......)))))(((((.(((......))).)))))...)))..	I	A
>1372		TCCTGTCGTTTGTTCGTTTC	20	0	0	0	0	4	1	5	2	GGGAGGACGAUGCGGUCCUGUCGUUUGUUCGUUUCCAGACGACUCGCCCGA	((((((((......)))))(((((.((........)).)))))...)))..	I	A
>1373		TCCTGTCGTTTGTTCTTCCC	20	0	1	1	0	2	1	5	4	GGGAGGACGAUGCGGUCCUGUCGUUUGUUCUUCCCCAGACGACUCGCCCGA	((((((((......)))))(((((.((........)).)))))...)))..	I	A
>1374		TCCTGTCGTTTGTTGGTCCC	20	0	0	0	2	1	2	5	3	GGGAGGACGAUGCGGUCCUGUCGUUUGUUGGUCCCCAGACGACUCGCCCGA	((((((((......)))))(((((.((........)).)))))...)))..	I	A
>1375		TCCTGTCGTTTTTTCGTCCC	20	0	0	1	3	1	0	5	3	GGGAGGACGAUGCGGUCCUGUCGUUUUUUCGUCCCCAGACGACUCGCCCGA	((((((((......))))).........(((((....)))))....)))..	I	none
>1376		TCCTGTTGTCTGTTCGTCAC	20	0	1	1	2	1	0	5	4	GGGAGGACGAUGCGGUCCUGUUGUCUGUUCGUCACCAGACGACUCGCCCGA	((((((((......)))))((.(((((........))))).))...)))..	I	A
>1377		TCCTTTCGTCTGTTCGTCTC	20	0	0	3	1	1	0	5	3	GGGAGGACGAUGCGGUCCUUUCGUCUGUUCGUCUCCAGACGACUCGCCCGA	((((((((......))))).(((((((........)))))))....)))..	I	A
>1378		TCCTTTCTTCTGTTCGTCCC	20	0	0	1	2	0	2	5	3	GGGAGGACGAUGCGGUCCUUUCUUCUGUUCGUCCCCAGACGACUCGCCCGA	((((((((......))))).........(((((....)))))....)))..	I	none
>1379		TCGACGTCTGTTGGTCCCCC	20	0	0	0	3	2	0	5	2	GGGAGGACGAUGCGGUCGACGUCUGUUGGUCCCCCCAGACGACUCGCCCGA	............(((.(((((((((..((....))))))))..))).))).	none	none
>1380		TCGATCTGGTATTCCCCCGC	20	0	1	2	2	0	0	5	3	GGGAGGACGAUGCGGUCGAUCUGGUAUUCCCCCGCCAGACGACUCGCCCGA	.......((..(((((((.(((((..........))))))))).))).)).	none	D
>1381		TCGCTGTCGTCTTGCCTCCC	20	0	1	0	1	3	0	5	3	GGGAGGACGAUGCGGUCGCUGUCGUCUUGCCUCCCCAGACGACUCGCCCGA	............(((.((..((((((.((......)))))))).)).))).	none	B
>1382		TCTCTCTGGGTTTGCCGCCC	20	0	0	2	3	0	0	5	2	GGGAGGACGAUGCGGUCUCUCUGGGUUUGCCGCCCCAGACGACUCGCCCGA	.......((..((((((..((((((........)))))).))).))).)).	none	D
>1383		TCTGTCGTCTGTTCGTTCC	19	0	0	0	2	1	2	5	3	GGGAGGACGAUGCGGUCUGUCGUCUGUUCGUUCCCAGACGACUCGCCCGA	(((..(((......))).((((((((........))))))))...)))..	I	A
>1386		TCTGTGTGGGATGTGCCCC	19	0	4	1	0	0	0	5	2	GGGAGGACGAUGCGGUCUGUGUGGGAUGUGCCCCCAGACGACUCGCCCGA	.......((..((((((.((.((((.......)))).))))).))).)).	X	D
>1387		TCTGTTGCGCTTGATATGCCC	21	0	4	0	0	1	0	5	2	GGGAGGACGAUGCGGUCUGUUGCGCUUGAUAUGCCCCAGACGACUCGCCCGA	(((....(((..((.((((..((.........))..))))))..))))))..	XI	G
>1389		TCTTCTGGCTTTTCCCTGGC	20	0	2	0	0	2	1	5	3	GGGAGGACGAUGCGGUCUUCUGGCUUUUCCCUGGCCAGACGACUCGCCCGA	.......((..((((((.((((((.........)))))).))).))).)).	none	D
>1390		TCTTCTGGGTTTTGCCGCCC	20	0	0	3	1	0	1	5	3	GGGAGGACGAUGCGGUCUUCUGGGUUUUGCCGCCCCAGACGACUCGCCCGA	.......((..((((((.((((((.........)))))).))).))).)).	none	D
>1391		TCTTGTCGTCTACTCGTCCC	20	0	0	1	2	0	2	5	3	GGGAGGACGAUGCGGUCUUGUCGUCUACUCGUCCCCAGACGACUCGCCCGA	(((..(((......)))..(((((((..........)))))))...)))..	I	A
>1392		TCTTGTCTTCTGTTCGTCCC	20	0	1	0	0	1	3	5	3	GGGAGGACGAUGCGGUCUUGUCUUCUGUUCGUCCCCAGACGACUCGCCCGA	(((..(((......)))..(((.((((........)))).)))...)))..	I	A
>1393		TGACTCGTTCTGACCCTCCC	20	0	0	1	1	2	1	5	4	GGGAGGACGAUGCGGUGACUCGUUCUGACCCUCCCCAGACGACUCGCCCGA	............(((.((.((((.(((........))))))).))..))).	none	B
>1394		TGAGTCGTGTCGGGCCGCTA	20	0	0	1	2	1	1	5	4	GGGAGGACGAUGCGGUGAGUCGUGUCGGGCCGCUACAGACGACUCGCCCGA	............(((.(((((((...............)))))))..))).	none	none
>1395		TGAGTCGTTCCCTTCGTACC	20	0	0	0	2	1	2	5	3	GGGAGGACGAUGCGGUGAGUCGUUCCCUUCGUACCCAGACGACUCGCCCGA	............(((.(((((((...............)))))))..))).	II	none
>1396		TGAGTCTTCTGTTCCGTCCC	20	0	1	2	0	0	2	5	3	GGGAGGACGAUGCGGUGAGUCUUCUGUUCCGUCCCCAGACGACUCGCCCGA	............(((.(((((.((((.........)))).)))))..))).	none	B
>1397		TGAGTTCTCTGTACCCTCCC	20	0	0	0	0	2	3	5	2	GGGAGGACGAUGCGGUGAGUUCUCUGUACCCUCCCCAGACGACUCGCCCGA	(((((..((.((.((.(((...........)))))))..)).))).))...	none	H
>1398		TGAGTTGTCCTTGTGGCCGC	20	0	0	3	2	0	0	5	2	GGGAGGACGAUGCGGUGAGUUGUCCUUGUGGCCGCCAGACGACUCGCCCGA	............(((.((((.(((....(((...)))))).))))..))).	none	none
>1399		TGCGAGCTTCTGGACCTCCC	20	0	0	0	2	2	1	5	3	GGGAGGACGAUGCGGUGCGAGCUUCUGGACCUCCCCAGACGACUCGCCCGA	............(((.(((((..(((((......)))))...)))))))).	none	none
>1401		TGCTATTCGTCTGTACTCCC	20	0	0	0	2	1	2	5	3	GGGAGGACGAUGCGGUGCUAUUCGUCUGUACUCCCCAGACGACUCGCCCGA	............(((.((...(((((((.......)))))))...))))).	none	B
>1402		TGCTGGCTTGTCGTTGTCCC	20	0	2	3	0	0	0	5	2	GGGAGGACGAUGCGGUGCUGGCUUGUCGUUGUCCCCAGACGACUCGCCCGA	...((.((......)).))(((..(((((((....)).)))))..)))...	VII	E
>1403		TGTAGTTGTTTGTGGGCCGC	20	0	0	2	2	1	0	5	3	GGGAGGACGAUGCGGUGUAGUUGUUUGUGGGCCGCCAGACGACUCGCCCGA	(((((..((..((((................))))....)).))).))...	none	H
>1404		TTCCGAGTCTCTGTTGCCGC	20	0	2	2	1	0	0	5	3	GGGAGGACGAUGCGGUUCCGAGUCUCUGUUGCCGCCAGACGACUCGCCCGA	............(((...((((((((((.......)))).)))))).))).	none	none
>1405		TTCGGGGTTTTTCCCGTGCCC	21	0	4	1	0	0	0	5	2	GGGAGGACGAUGCGGUUCGGGGUUUUUCCCGUGCCCCAGACGACUCGCCCGA	(((((..((.((.((..((((......))))..)).))..)).))).))...	VIII	H
>1406		TTCTGTCGTCTGTTCGTTCC	20	0	0	0	2	1	2	5	3	GGGAGGACGAUGCGGUUCUGUCGUCUGUUCGUUCCCAGACGACUCGCCCGA	............(((....((((((((........))))))))....))).	I	B
>1407		TTGGGGTTTTTTCCCGTGCCC	21	0	4	1	0	0	0	5	2	GGGAGGACGAUGCGGUUGGGGUUUUUUCCCGUGCCCCAGACGACUCGCCCGA	(((....(((..((..(((((............)))))..))..))))))..	VIII	G
>1408		TTTGAGGTTTTCCCGTGCCC	20	0	3	2	0	0	0	5	2	GGGAGGACGAUGCGGUUUGAGGUUUUCCCGUGCCCCAGACGACUCGCCCGA	(((((..((.((.((.....((....)).....))))..)).))).))...	VIII	H
>1409		TTTGGGGTTTTCCCGTGCGG	20	0	4	1	0	0	0	5	2	GGGAGGACGAUGCGGUUUGGGGUUUUCCCGUGCGGCAGACGACUCGCCCGA	(((((..((.(((......(((....))).....)))..)).))).))...	VIII	H
>1410		TTTGGGGTTTTCCTCCGCCC	20	0	0	3	1	0	1	5	3	GGGAGGACGAUGCGGUUUGGGGUUUUCCUCCGCCCCAGACGACUCGCCCGA	(((....(((..((...(((((..........)))))..))..))))))..	VIII	G
>1411		TTTGGGGTTTTTCCCGCGCCC	21	0	4	0	1	0	0	5	2	GGGAGGACGAUGCGGUUUGGGGUUUUUCCCGCGCCCCAGACGACUCGCCCGA	(((....(((..((...(((((...........)))))..))..))))))..	VIII	G
>1412		TTTGGGTTTTCCCGTGCCC	19	0	3	2	0	0	0	5	2	GGGAGGACGAUGCGGUUUGGGUUUUCCCGUGCCCCAGACGACUCGCCCGA	(((((..((.((.((...(((....)))...)).))..)).))).))...	VIII	H
>1413		ACCTGTCGTCTGTTAGTCCC	20	1	0	0	0	1	3	5	3	GGGAGGACGAUGCGGACCUGUCGUCUGUUAGUCCCCAGACGACUCGCCCGA	............(((....((((((((........))))))))....))).	I	B
>1414		TCGTATTATCCGCTGCACGC	20	1	3	1	0	0	0	5	3	GGGAGGACGAUGCGGUCGUAUUAUCCGCUGCACGCCAGACGACUCGCCCGA	.......((..((((((((.......((.....))...))))).))).)).	none	none
>1415		TCTGTACATTCCTGCCTGTG	20	1	3	1	0	0	0	5	3	GGGAGGACGAUGCGGUCUGUACAUUCCUGCCUGUGCAGACGACUCGCCCGA	(((....(((..((.((((.(((........))).))))))..))))))..	none	G
>1416		TCTGTTGTGCTTGATATGCTC	21	1	4	0	0	0	0	5	2	GGGAGGACGAUGCGGUCUGUUGUGCUUGAUAUGCUCCAGACGACUCGCCCGA	(((....(((..((.((((....((.......))..))))))..))))))..	XI	G
>1417		TTTGCGGTTTTCCCGTGCCC	20	1	3	0	1	0	0	5	3	GGGAGGACGAUGCGGUUUGCGGUUUUCCCGUGCCCCAGACGACUCGCCCGA	(((((..((.((.((....(((.....)))...))))..)).))).))...	VIII	H
>1418		TTTGGAGTTTTCCCGTGCCC	20	1	4	0	0	0	0	5	2	GGGAGGACGAUGCGGUUUGGAGUUUUCCCGUGCCCCAGACGACUCGCCCGA	(((((..((.((.((...(((....)))....)).))..)).))).))...	VIII	H
>1419		TTTGGGGTTTACCCGTGCCC	20	1	3	1	0	0	0	5	3	GGGAGGACGAUGCGGUUUGGGGUUUACCCGUGCCCCAGACGACUCGCCCGA	(((....(((..((...(((((..........)))))..))..))))))..	VIII	G
>1420		TTTGGGGTTTCTTCCTGCCC	20	1	4	0	0	0	0	5	2	GGGAGGACGAUGCGGUUUGGGGUUUCUUCCUGCCCCAGACGACUCGCCCGA	(((....(((..((...(((((..........)))))..))..))))))..	IX	G
>1421		TTTGGGGTTTTCGCGTGCCC	20	1	3	0	1	0	0	5	3	GGGAGGACGAUGCGGUUUGGGGUUUUCGCGUGCCCCAGACGACUCGCCCGA	(((....(((..((...(((((..........)))))..))..))))))..	VIII	G
>1422		TTTGGGGTTTTTCCCATGCCC	21	1	3	0	0	0	1	5	3	GGGAGGACGAUGCGGUUUGGGGUUUUUCCCAUGCCCCAGACGACUCGCCCGA	(((((..((.((.((..((((......))))..)).))..)).))).))...	VIII	H
>1423		CTTCACACATTCCCGGTGTG	20	2	1	2	0	0	0	5	3	GGGAGGACGAUGCGGCUUCACACAUUCCCGGUGUGCAGACGACUCGCCCGA	(((....(((..((.((.(((((.......))))).)).))..))))))..	none	G
>1424		GACTGTATGGGGCTTTGTG	19	2	3	0	0	0	0	5	2	GGGAGGACGAUGCGGGACUGUAUGGGGCUUUGUGCAGACGACUCGCCCGA	............((((...((.....((.....)).....))...)))).	XII	none
>1425		TCTGTTGTGCTTGATGTGCCC	21	2	0	3	0	0	0	5	2	GGGAGGACGAUGCGGUCUGUUGUGCUUGAUGUGCCCCAGACGACUCGCCCGA	(((....(((..((.((((....((.......))..))))))..))))))..	XI	G
>1426		TTTGGGGTCTCCCGTGCCC	19	2	2	1	0	0	0	5	3	GGGAGGACGAUGCGGUUUGGGGUCUCCCGUGCCCCAGACGACUCGCCCGA	(((....(((..((...(((((.........)))))..))..))))))..	VIII	G
>1427		TTTGGGGTTTTCCCGTGGCC	20	2	2	1	0	0	0	5	3	GGGAGGACGAUGCGGUUUGGGGUUUUCCCGUGGCCCAGACGACUCGCCCGA	(((((..((.((.((....(((....)))....))))..)).))).))...	VIII	H
>1428		ACATGTCGTCTGTTCGTCCC	20	0	0	0	2	2	0	4	2	GGGAGGACGAUGCGGACAUGUCGUCUGUUCGUCCCCAGACGACUCGCCCGA	............(((....((((((((........))))))))....))).	I	B
>1429		ACCTGTCGTCTGTTAGTACA	20	0	0	1	2	1	0	4	3	GGGAGGACGAUGCGGACCUGUCGUCUGUUAGUACACAGACGACUCGCCCGA	............(((....(((((((((......)))))))))....))).	I	B
>1430		ACCTGTCGTCTGTTAGTCCA	20	0	0	1	3	0	0	4	2	GGGAGGACGAUGCGGACCUGUCGUCUGUUAGUCCACAGACGACUCGCCCGA	............(((....(((((((((......)))))))))....))).	I	B
>1431		ACGGGTCCTCTGCTACTCCC	20	0	0	2	0	2	0	4	2	GGGAGGACGAUGCGGACGGGUCCUCUGCUACUCCCCAGACGACUCGCCCGA	............(((.((.(((.((((........)))).))).)).))).	none	B
>1433		CAGAGTCGTTCCCTCGTCCC	20	0	0	0	3	0	1	4	2	GGGAGGACGAUGCGGCAGAGUCGUUCCCUCGUCCCCAGACGACUCGCCCGA	((((.(((..((...))..)))..))))(((((....))))).........	none	none
>1434		CAGTCGCTCTGCACTCTCCC	20	0	1	2	0	1	0	4	3	GGGAGGACGAUGCGGCAGUCGCUCUGCACUCUCCCCAGACGACUCGCCCGA	.............((((((((.((((.........))))))))).)))...	none	C
>1435		CATCGTTTCGTCTGTGGCGC	20	0	1	1	2	0	0	4	3	GGGAGGACGAUGCGGCAUCGUUUCGUCUGUGGCGCCAGACGACUCGCCCGA	(((...((((((...)))))).(((((((......)))))))....)))..	none	none
>1436		CATTTCCTCTGGTTCGTCCC	20	0	0	0	2	1	1	4	3	GGGAGGACGAUGCGGCAUUUCCUCUGGUUCGUCCCCAGACGACUCGCCCGA	.((.((((((..................))))))))...............	IV	F
>1437		CCAGTCAGTCTGCCACTCCC	20	0	0	0	3	1	0	4	2	GGGAGGACGAUGCGGCCAGUCAGUCUGCCACUCCCCAGACGACUCGCCCGA	.............(((.((((.(((((........))))))))).)))...	none	C
>1438		CCAGTCGTCAATCACGTCCC	20	0	0	1	2	1	0	4	3	GGGAGGACGAUGCGGCCAGUCGUCAAUCACGUCCCCAGACGACUCGCCCGA	.............(((.(((((((.............))))))).)))...	none	C
>1439		CCAGTCGTCTCTTGCGTCCC	20	0	0	1	1	1	1	4	4	GGGAGGACGAUGCGGCCAGUCGUCUCUUGCGUCCCCAGACGACUCGCCCGA	.............(((.((((((((...........)))))))).)))...	none	C
>1440		CCAGTCGTTCTTTCCCTCCC	20	0	0	1	1	2	0	4	3	GGGAGGACGAUGCGGCCAGUCGUUCUUUCCCUCCCCAGACGACUCGCCCGA	.............(((.((((((.((..........)))))))).)))...	none	C
>1441		CCAGTCTGTCTGAGCCTCCC	20	0	0	0	2	0	2	4	2	GGGAGGACGAUGCGGCCAGUCUGUCUGAGCCUCCCCAGACGACUCGCCCGA	.............(((.((((.(((((........))))))))).)))...	none	C
>1442		CCCGGTCGTCTGTTCGTCCC	20	0	0	2	1	1	0	4	3	GGGAGGACGAUGCGGCCCGGUCGUCUGUUCGUCCCCAGACGACUCGCCCGA	(((.((.((...)).))((((((((((........)))))))).)))))..	I	none
>1443		CCCGTTGTCTGATCTCTCCC	20	0	0	0	0	1	3	4	2	GGGAGGACGAUGCGGCCCGUUGUCUGAUCUCUCCCCAGACGACUCGCCCGA	.............(((..((.(((((.........))))).))..)))...	none	C
>1444		CCCTGTCGTCTGTTCGTC	18	0	0	0	0	2	2	4	2	GGGAGGACGAUGCGGCCCUGUCGUCUGUUCGUCCAGACGACUCGCCCGA	............(((....((((((((......))))))))....))).	I	B
>1445		CCCTGTCGTCTGTTCGTCCG	20	0	0	2	0	0	2	4	2	GGGAGGACGAUGCGGCCCUGUCGUCUGUUCGUCCGCAGACGACUCGCCCGA	............(((....((((((((........))))))))....))).	I	B
>1446		CCCTGTCTGTTCGTCCC	17	0	0	0	0	2	2	4	2	GGGAGGACGAUGCGGCCCUGUCUGUUCGUCCCCAGACGACUCGCCCGA	.((.((((((...............))))))))...............	none	F
>1447		CCCTGTGTCTGTTCGTCCC	19	0	0	0	0	3	1	4	2	GGGAGGACGAUGCGGCCCUGUGUCUGUUCGUCCCCAGACGACUCGCCCGA	.((.((((((.................))))))))...............	I	F
>1448		CCGAAGTCGTCTTGCCTCCC	20	0	1	0	1	2	0	4	3	GGGAGGACGAUGCGGCCGAAGUCGUCUUGCCUCCCCAGACGACUCGCCCGA	............(((.(((.((((((.((......))))))))))).))).	none	none
>1449		CCGATCGGGCTGCGTTGGTC	20	0	0	2	1	1	0	4	3	GGGAGGACGAUGCGGCCGAUCGGGCUGCGUUGGUCCAGACGACUCGCCCGA	(((.((((...((.(((.....))).))....))))...((...)))))..	none	none
>1450		CCGATCGTCTATTCCCTCCC	20	0	0	0	2	1	1	4	3	GGGAGGACGAUGCGGCCGAUCGUCUAUUCCCUCCCCAGACGACUCGCCCGA	............(((.(((((((((...........)))))).))).))).	none	B
>1451		CCGATTCGTTCTGCGCTCCC	20	0	0	0	1	0	3	4	2	GGGAGGACGAUGCGGCCGAUUCGUUCUGCGCUCCCCAGACGACUCGCCCGA	............(((.(((.((((.(((.......))))))).))).))).	none	B
>1453		CCGGGTCTCTGTTTACTCCC	20	0	0	0	0	2	2	4	2	GGGAGGACGAUGCGGCCGGGUCUCUGUUUACUCCCCAGACGACUCGCCCGA	............(((.((.(((((((.........)))).))).)).))).	none	B
>1454		CCGTCGTCTGTCAACCTCCC	20	0	0	1	0	2	1	4	3	GGGAGGACGAUGCGGCCGUCGUCUGUCAACCUCCCCAGACGACUCGCCCGA	.......((..(((...((((((((..........)))))))).))).)).	none	D
>1455		CCGTCGTCTGTTCGTCCC	18	0	0	0	1	1	2	4	3	GGGAGGACGAUGCGGCCGUCGUCUGUUCGUCCCCAGACGACUCGCCCGA	.......((..(((...((((((((........)))))))).))).)).	I	D
>1456		CCTCAGTAGTGGGCCTGCTG	20	0	0	3	0	1	0	4	2	GGGAGGACGAUGCGGCCUCAGUAGUGGGCCUGCUGCAGACGACUCGCCCGA	(((((..((.(((((((.((....))))))....)))..)).))).))...	XIII	H
>1457		CCTGATTCGTCTGCGCTCCC	20	0	1	1	0	0	2	4	3	GGGAGGACGAUGCGGCCUGAUUCGUCUGCGCUCCCCAGACGACUCGCCCGA	((((((.((...)).)))((.(((((((.......))))))).)).)))..	none	none
>1458		CCTGTCGCCTGTTCGTCCC	19	0	0	2	1	0	1	4	3	GGGAGGACGAUGCGGCCUGUCGCCUGUUCGUCCCCAGACGACUCGCCCGA	.((.((((((...(((.....)))...))))))))...............	I	F
>1459		CCTGTCGTCTTTCGTCCC	18	0	0	0	0	2	2	4	2	GGGAGGACGAUGCGGCCUGUCGUCUUUCGUCCCCAGACGACUCGCCCGA	.............(((..(((((((.........)))))))..)))...	I	C
>1460		CCTGTCGTCTTTTGCGTCCC	20	0	0	1	0	1	2	4	3	GGGAGGACGAUGCGGCCUGUCGUCUUUUGCGUCCCCAGACGACUCGCCCGA	.............(((..(((((((...........)))))))..)))...	I	C
>1461		CCTGTCGTTTGTTCGTCCC	19	0	0	0	1	2	1	4	3	GGGAGGACGAUGCGGCCUGUCGUUUGUUCGUCCCCAGACGACUCGCCCGA	.............(((..(((((.((........)).)))))..)))...	I	C
>1462		CCTGTTGTCTGTTGTCTCCC	20	0	0	2	1	0	1	4	3	GGGAGGACGAUGCGGCCUGUUGUCUGUUGUCUCCCCAGACGACUCGCCCGA	.............(((..((.(((((.........))))).))..)))...	none	C
>1463		CCTTCGTCTGTTGTCTCCCC	20	0	0	1	0	2	1	4	3	GGGAGGACGAUGCGGCCUUCGUCUGUUGUCUCCCCCAGACGACUCGCCCGA	((((((.((...)).)))(((((((..........)))))))....)))..	none	none
>1464		CCTTCGTTCTGAACCCTCCC	20	0	0	0	0	2	2	4	2	GGGAGGACGAUGCGGCCUUCGUUCUGAACCCUCCCCAGACGACUCGCCCGA	((((((((((........)))).......))))))................	none	none
>1465		CGAATTGTTCTGCCCCTCCC	20	0	0	1	0	2	1	4	3	GGGAGGACGAUGCGGCGAAUUGUUCUGCCCCUCCCCAGACGACUCGCCCGA	((((((.......((((((...))).)))))))))................	none	none
>1466		CGACCCGTCTGTTTCCTCCC	20	0	1	1	2	0	0	4	3	GGGAGGACGAUGCGGCGACCCGUCUGUUUCCUCCCCAGACGACUCGCCCGA	.............(((((..((((((.........))))))..)))))...	none	C
>1467		CGACTCCTCTGCACCTTCCC	20	0	0	0	0	1	3	4	2	GGGAGGACGAUGCGGCGACUCCUCUGCACCUUCCCCAGACGACUCGCCCGA	.............(((((.((.((((.........)))).)).)))))...	none	C
>1468		CGACTCGTGTGCTTCCGCCC	20	0	0	0	3	0	1	4	2	GGGAGGACGAUGCGGCGACUCGUGUGCUUCCGCCCCAGACGACUCGCCCGA	.............(((((.((((.((.........)).)))).)))))...	none	C
>1469		CGACTCGTTCTTTTCGTCCC	20	0	0	0	2	1	1	4	3	GGGAGGACGAUGCGGCGACUCGUUCUUUUCGUCCCCAGACGACUCGCCCGA	.............(((((.((((.((..........)))))).)))))...	none	C
>1470		CGACTCTCTGTATTCCTCCC	20	0	0	1	2	1	0	4	3	GGGAGGACGAUGCGGCGACUCUCUGUAUUCCUCCCCAGACGACUCGCCCGA	.............(((((.((((((..........)))).)).)))))...	none	C
>1471		CGACTTTCGTCTGCACTCCC	20	0	0	0	0	1	3	4	2	GGGAGGACGAUGCGGCGACUUUCGUCUGCACUCCCCAGACGACUCGCCCGA	.............(((((...(((((((.......))))))).)))))...	none	C
>1472		CGATCCTCTGGACTCGTCCC	20	0	0	0	3	1	0	4	2	GGGAGGACGAUGCGGCGAUCCUCUGGACUCGUCCCCAGACGACUCGCCCGA	.............(((((((.(((((........))))).)).)))))...	none	C
>1474		CGATCGTCTTTGCTCGTCCC	20	0	0	1	1	0	2	4	3	GGGAGGACGAUGCGGCGAUCGUCUUUGCUCGUCCCCAGACGACUCGCCCGA	(((..((((((......)))))).....(((((....)))))....)))..	none	none
>1475		CGATCGTTCTGCACCTGCCC	20	0	0	3	1	0	0	4	2	GGGAGGACGAUGCGGCGAUCGUUCUGCACCUGCCCCAGACGACUCGCCCGA	.............(((((((((.(((.........))))))).)))))...	none	C
>1476		CGATCGTTGTCTGGCCTCCC	20	0	0	1	2	1	0	4	3	GGGAGGACGAUGCGGCGAUCGUUGUCUGGCCUCCCCAGACGACUCGCCCGA	.............(((((..((.((((((.....)))))).)))))))...	none	none
>1477		CGATCTCCTCTGTACCTCCC	20	0	0	2	0	0	2	4	2	GGGAGGACGAUGCGGCGAUCUCCUCUGUACCUCCCCAGACGACUCGCCCGA	.............(((((..((.((((........)))).)).)))))...	none	C
>1478		CGATGGTCTGATTCCTGCCC	20	0	1	1	1	0	1	4	4	GGGAGGACGAUGCGGCGAUGGUCUGAUUCCUGCCCCAGACGACUCGCCCGA	.............(((((..(((((..........)))))...)))))...	none	none
>1479		CGATTCCTCTGATCCCTCCC	20	0	0	0	1	1	2	4	3	GGGAGGACGAUGCGGCGAUUCCUCUGAUCCCUCCCCAGACGACUCGCCCGA	.............(((((.((.((((.........)))).)).)))))...	III	C
>1480		CGCATGGTCGTCTTACTCCC	20	0	0	2	2	0	0	4	2	GGGAGGACGAUGCGGCGCAUGGUCGUCUUACUCCCCAGACGACUCGCCCGA	............(((.((...(((((((........)))))))..))))).	none	B
>1481		CGCGACTCGTCTCTCGTCCC	20	0	1	0	2	0	1	4	3	GGGAGGACGAUGCGGCGCGACUCGUCUCUCGUCCCCAGACGACUCGCCCGA	............(((.((((.((((((.........)))))).))))))).	none	B
>1482		CGCTCCGTCTGATTGCTCCC	20	0	0	2	2	0	0	4	2	GGGAGGACGAUGCGGCGCUCCGUCUGAUUGCUCCCCAGACGACUCGCCCGA	.............((((...((((((.........))))))...))))...	none	none
>1483		CGGGCCTCTGCTTTCTTCCC	20	0	0	3	0	0	1	4	2	GGGAGGACGAUGCGGCGGGCCUCUGCUUUCUUCCCCAGACGACUCGCCCGA	(((....(((..((..(((..............)))...))..))))))..	none	G
>1484		CGGTCGTTCTGACACCTCCC	20	0	2	0	1	1	0	4	3	GGGAGGACGAUGCGGCGGUCGUUCUGACACCUCCCCAGACGACUCGCCCGA	.............(((((((((.(((.........)))))))).))))...	none	C
>1485		CGGTCGTTTGCTGTCCACCC	20	0	0	2	1	0	1	4	3	GGGAGGACGAUGCGGCGGUCGUUUGCUGUCCACCCCAGACGACUCGCCCGA	.............(((((((((...(((.......)))))))).))))...	none	none
>1486		CGTCTCGTCTACCAGTCCCC	20	0	0	0	1	2	1	4	3	GGGAGGACGAUGCGGCGUCUCGUCUACCAGUCCCCCAGACGACUCGCCCGA	.............((((..((((((...........))))))..))))...	none	none
>1487		CGTCTCGTTTGGTACCTCCC	20	0	0	1	2	0	1	4	3	GGGAGGACGAUGCGGCGUCUCGUUUGGUACCUCCCCAGACGACUCGCCCGA	.............((((..((((.(((.......))).))))..))))...	none	C
>1488		CGTCTCGTTTGTTTCCTCCC	20	0	0	2	0	2	0	4	2	GGGAGGACGAUGCGGCGUCUCGUUUGUUUCCUCCCCAGACGACUCGCCCGA	(((((((.....((......))......)))))))................	none	none
>1489		CGTCTTGTCTGTGCCTCCCC	20	0	0	1	0	3	0	4	2	GGGAGGACGAUGCGGCGUCUUGUCUGUGCCUCCCCCAGACGACUCGCCCGA	(((..((((......))))..(((((.........)))))......)))..	none	none
>1490		CGTGCTCGTCTTTGCCTCCC	20	0	0	0	0	2	2	4	2	GGGAGGACGAUGCGGCGUGCUCGUCUUUGCCUCCCCAGACGACUCGCCCGA	((((((((((.((.....)))))).....))))))................	none	none
>1491		CGTTCGTCTGTTGGGCCGC	19	0	0	1	2	1	0	4	3	GGGAGGACGAUGCGGCGUUCGUCUGUUGGGCCGCCAGACGACUCGCCCGA	.............((((.(((((((.........)))))))..))))...	none	C
>1492		CGTTTCCTCCGGTTCGTCCC	20	0	0	0	2	0	2	4	2	GGGAGGACGAUGCGGCGUUUCCUCCGGUUCGUCCCCAGACGACUCGCCCGA	.((.((((((..(((........)))..))))))))...............	IV	F
>1493		CGTTTCCTCTGGTTCGCCCC	20	0	0	2	0	1	1	4	3	GGGAGGACGAUGCGGCGUUUCCUCUGGUUCGCCCCCAGACGACUCGCCCGA	.............((((..((.(((((.......))))).))..))))...	IV	C
>1494		CGTTTCGTTTGTTTTCGTCCC	21	0	0	0	1	0	3	4	2	GGGAGGACGAUGCGGCGUUUCGUUUGUUUUCGUCCCCAGACGACUCGCCCGA	.((.((((((...................))))))))...............	none	F
>1495		CGTTTCTGGTTCGTCCC	17	0	0	0	0	2	2	4	2	GGGAGGACGAUGCGGCGUUUCUGGUUCGUCCCCAGACGACUCGCCCGA	.((.((((((...............))))))))...............	none	F
>1496		CTAGTCCGTCTGAGTGCCGC	20	0	2	2	0	0	0	4	2	GGGAGGACGAUGCGGCUAGUCCGUCUGAGUGCCGCCAGACGACUCGCCCGA	.............(((.((((.(((((........))))))))).)))...	none	C
>1497		CTGTCGAGGCTGCGTTGGTC	20	0	0	2	0	2	0	4	2	GGGAGGACGAUGCGGCUGUCGAGGCUGCGUUGGUCCAGACGACUCGCCCGA	(((.((((...((.((.......)).))....))))...((...)))))..	none	none
>1498		CTTGTTGTCTGTGTCCGCCC	20	0	0	0	0	3	1	4	2	GGGAGGACGAUGCGGCUUGUUGUCUGUGUCCGCCCCAGACGACUCGCCCGA	.............(((..((.(((((.........))))).))..)))...	none	C
>1499		CTTGTTGTTCTGAACCTCCC	20	0	0	1	2	0	1	4	3	GGGAGGACGAUGCGGCUUGUUGUUCUGAACCUCCCCAGACGACUCGCCCGA	(((((..((.((.((...(((......)))...))))..)).))).))...	none	H
>1500		GACACTCGTCTGACCCTCCC	20	0	0	0	0	2	2	4	2	GGGAGGACGAUGCGGGACACUCGUCUGACCCUCCCCAGACGACUCGCCCGA	............((((....(((((((........)))))))....)))).	none	B
>1501		GACGATTCTTCTGCACTCCC	20	0	0	0	2	1	1	4	3	GGGAGGACGAUGCGGGACGAUUCUUCUGCACUCCCCAGACGACUCGCCCGA	............((((.(((.((.((((.......)))).)).))))))).	none	B
>1502		GACTATATGGGGCTCTGTG	19	0	3	0	1	0	0	4	2	GGGAGGACGAUGCGGGACUAUAUGGGGCUCUGUGCAGACGACUCGCCCGA	............((((..........((.....))..........)))).	XII	none
>1503		GACTTGTCGTTTGACCTCCC	20	0	0	1	0	1	2	4	3	GGGAGGACGAUGCGGGACUUGUCGUUUGACCUCCCCAGACGACUCGCCCGA	(((((..((.((.((((...(((....))).))))))..)).))).))...	none	H
>1504		GAGATGTTCGTCTGCCTCCC	20	0	0	2	1	0	1	4	3	GGGAGGACGAUGCGGGAGAUGUUCGUCUGCCUCCCCAGACGACUCGCCCGA	............((((.((.((.((((((......)))))))))).)))).	none	none
>1505		GAGTTTCCTCTGTTAGTCCC	20	0	0	0	0	1	3	4	2	GGGAGGACGAUGCGGGAGUUUCCUCUGUUAGUCCCCAGACGACUCGCCCGA	(((((..((.((.((((..............))))))..)).))).))...	IV	H
>1506		GAGTTTCGCCTGTTGGCCGC	20	0	0	2	1	1	0	4	3	GGGAGGACGAUGCGGGAGUUUCGCCUGUUGGCCGCCAGACGACUCGCCCGA	............((((....(((.(((........))).)))....)))).	none	none
>1507		GAGTTTCGTCTGTCCGTCCC	20	0	0	0	2	1	1	4	3	GGGAGGACGAUGCGGGAGUUUCGUCUGUCCGUCCCCAGACGACUCGCCCGA	............((((....(((((((........)))))))....)))).	none	B
>1508		GCAGCGTCTATATTCGTCCC	20	0	0	0	3	0	1	4	2	GGGAGGACGAUGCGGGCAGCGUCUAUAUUCGUCCCCAGACGACUCGCCCGA	............((((((((((((............))))).)).))))).	none	none
>1509		GCATTCGTCTTTAGCCTCCC	20	0	0	1	2	0	1	4	3	GGGAGGACGAUGCGGGCAUUCGUCUUUAGCCUCCCCAGACGACUCGCCCGA	............(((((..((((((...........))))))...))))).	none	B
>1510		GCATTTCCTCTGTTCGTCCC	20	0	0	1	0	1	2	4	3	GGGAGGACGAUGCGGGCAUUUCCUCUGUUCGUCCCCAGACGACUCGCCCGA	............(((((...((.((((........)))).))...))))).	IV	B
>1511		GCCACAGTCGTTTTCGTCCC	20	0	1	0	1	2	0	4	3	GGGAGGACGAUGCGGGCCACAGUCGUUUUCGUCCCCAGACGACUCGCCCGA	............(((((...((((((............)))))).))))).	none	none
>1512		GCCATTCGTCTTCTCGTCCC	20	0	0	0	1	2	1	4	3	GGGAGGACGAUGCGGGCCAUUCGUCUUCUCGUCCCCAGACGACUCGCCCGA	............(((((...((((((..........))))))...))))).	I	B
>1513		GCCATTCGTTTGTGTGCCGC	20	0	1	0	3	0	0	4	2	GGGAGGACGAUGCGGGCCAUUCGUUUGUGUGCCGCCAGACGACUCGCCCGA	............(((((...((((.((........)).))))...))))).	none	B
>1514		GCCATTCTTCTGCCACTCCC	20	0	0	1	1	1	1	4	4	GGGAGGACGAUGCGGGCCAUUCUUCUGCCACUCCCCAGACGACUCGCCCGA	............(((((...((.((((........)))).))...))))).	none	B
>1515		GCCCGTCGTTTTGCGCTCCC	20	0	1	1	2	0	0	4	3	GGGAGGACGAUGCGGGCCCGUCGUUUUGCGCUCCCCAGACGACUCGCCCGA	............(((((..(((((..............)))))..))))).	none	none
>1516		GCCCGTCTCTGTAGCTCCC	19	0	0	1	3	0	0	4	2	GGGAGGACGAUGCGGGCCCGUCUCUGUAGCUCCCCAGACGACUCGCCCGA	............(((((..(((((((........)))).)))..))))).	none	B
>1517		GCCCGTTCGTCTTCTGTCCC	20	0	0	2	1	0	1	4	3	GGGAGGACGAUGCGGGCCCGUUCGUCUUCUGUCCCCAGACGACUCGCCCGA	............(((((..((.(((((.........)))))))..))))).	none	B
>1518		GCCCTCGTTCTGCTACTCCC	20	0	0	0	2	1	1	4	3	GGGAGGACGAUGCGGGCCCUCGUUCUGCUACUCCCCAGACGACUCGCCCGA	............(((((..((((.(((........)))))))...))))).	none	B
>1519		GCCCTCGTTCTGCTTCTCCC	20	0	0	0	3	1	0	4	2	GGGAGGACGAUGCGGGCCCUCGUUCUGCUUCUCCCCAGACGACUCGCCCGA	............(((((..((((.(((........)))))))...))))).	none	B
>1520		GCCCTCTCGTCTGTTGTCCC	20	0	0	2	1	1	0	4	3	GGGAGGACGAUGCGGGCCCUCUCGUCUGUUGUCCCCAGACGACUCGCCCGA	............(((((....(((((((.......)))))))...))))).	I	B
>1521		GCCCTGCCGCCTGTTCGCCCC	21	0	0	0	1	0	3	4	2	GGGAGGACGAUGCGGGCCCUGCCGCCUGUUCGCCCCCAGACGACUCGCCCGA	(((.((.(((.((((......))))....))))))))...............	none	none
>1522		GCCCTGTCGTTTTCCCTCCC	20	0	0	3	0	1	0	4	2	GGGAGGACGAUGCGGGCCCUGUCGUUUUCCCUCCCCAGACGACUCGCCCGA	............(((((...(((((.............)))))..))))).	none	none
>1523		GCCCTTCGTCTGTTCGTCCC	20	0	0	0	0	2	2	4	2	GGGAGGACGAUGCGGGCCCUUCGUCUGUUCGUCCCCAGACGACUCGCCCGA	............(((((...(((((((........)))))))...))))).	I	B
>1524		GCCCTTTCGTTTGTACTCCC	20	0	0	1	2	1	0	4	3	GGGAGGACGAUGCGGGCCCUUUCGUUUGUACUCCCCAGACGACUCGCCCGA	............(((((....((((.((.......)).))))...))))).	none	B
>1525		GCCTAGTTGTCTAGCCTCCC	20	0	0	0	3	1	0	4	2	GGGAGGACGAUGCGGGCCUAGUUGUCUAGCCUCCCCAGACGACUCGCCCGA	(((((..((.((.(((.((((....))))...)))))..)).))).))...	none	H
>1526		GCCTCCTCGTCTGTTGTCCC	20	0	0	0	1	2	1	4	3	GGGAGGACGAUGCGGGCCUCCUCGUCUGUUGUCCCCAGACGACUCGCCCGA	............(((((....(((((((.......)))))))...))))).	I	B
>1527		GCCTCGTCTGTCATTCTCCC	20	0	0	1	0	2	1	4	3	GGGAGGACGAUGCGGGCCUCGUCUGUCAUUCUCCCCAGACGACUCGCCCGA	............(((((.(((((((..........)))))))...))))).	none	B
>1528		GCCTCTTGTCTGTGCTTCCC	20	0	0	1	1	1	1	4	4	GGGAGGACGAUGCGGGCCUCUUGUCUGUGCUUCCCCAGACGACUCGCCCGA	............(((((.....(((((........))))).....))))).	none	none
>1529		GCCTTCGTTCTGACCTCCC	19	0	0	1	0	2	1	4	3	GGGAGGACGAUGCGGGCCUUCGUUCUGACCUCCCCAGACGACUCGCCCGA	............(((((..((((.(((.......)))))))...))))).	V	B
>1530		GCCTTCTCGTCTTTTCTCCC	20	0	0	2	0	2	0	4	2	GGGAGGACGAUGCGGGCCUUCUCGUCUUUUCUCCCCAGACGACUCGCCCGA	............(((((....((((((.........))))))...))))).	I	B
>1531		GCCTTTCCTCTGTGTGCCGC	20	0	0	1	2	1	0	4	3	GGGAGGACGAUGCGGGCCUUUCCUCUGUGUGCCGCCAGACGACUCGCCCGA	............(((((...((.((((........)))).))...))))).	none	B
>1532		GCCTTTCGATCTGCCCTCTC	20	0	0	0	1	1	2	4	3	GGGAGGACGAUGCGGGCCUUUCGAUCUGCCCUCUCCAGACGACUCGCCCGA	............(((((...(((.((((.......)))))))...))))).	none	B
>1533		GCCTTTCGTCGTTGTGCCGC	20	0	1	2	1	0	0	4	3	GGGAGGACGAUGCGGGCCUUUCGUCGUUGUGCCGCCAGACGACUCGCCCGA	............(((((...(((((............)))))...))))).	none	none
>1534		GCCTTTCGTCTACGCGTCCC	20	0	0	3	1	0	0	4	2	GGGAGGACGAUGCGGGCCUUUCGUCUACGCGUCCCCAGACGACUCGCCCGA	............(((((...((((((..........))))))...))))).	none	B
>1535		GCCTTTCGTTCTGACATCCC	20	0	0	0	1	0	3	4	2	GGGAGGACGAUGCGGGCCUUUCGUUCUGACAUCCCCAGACGACUCGCCCGA	............(((((...((((.(((.......)))))))...))))).	V	B
>1536		GCCTTTCGTTCTGACCCCCC	20	0	0	1	1	0	2	4	3	GGGAGGACGAUGCGGGCCUUUCGUUCUGACCCCCCCAGACGACUCGCCCGA	............(((((...((((.(((.......)))))))...))))).	V	B
>1538		GCGATCGATGTAGCCGCGTC	20	0	1	0	1	1	1	4	4	GGGAGGACGAUGCGGGCGAUCGAUGUAGCCGCGUCCAGACGACUCGCCCGA	............((((((((((.((..........))..))).))))))).	none	none
>1539		GCGCTTCTTCTGCGTCTCCC	20	0	0	1	3	0	0	4	2	GGGAGGACGAUGCGGGCGCUUCUUCUGCGUCUCCCCAGACGACUCGCCCGA	............((((((..((.((((........)))).))..)))))).	none	B
>1540		GCGCTTCTTCTGTTCGTCCC	20	0	0	0	0	1	3	4	2	GGGAGGACGAUGCGGGCGCUUCUUCUGUUCGUCCCCAGACGACUCGCCCGA	............((((((..((.((((........)))).))..)))))).	IV	B
>1541		GCGTCGTCTAATATCGTCCC	20	0	0	0	2	1	1	4	3	GGGAGGACGAUGCGGGCGUCGUCUAAUAUCGUCCCCAGACGACUCGCCCGA	............((((((((((((............)))))))..))))).	none	none
>1542		GCGTCGTTTGTCCACCTCCC	20	0	0	1	3	0	0	4	2	GGGAGGACGAUGCGGGCGUCGUUUGUCCACCUCCCCAGACGACUCGCCCGA	............((((((((((.((..........)).)))))..))))).	none	B
>1543		GCGTTCCTCTGTTCGTCCC	19	0	0	0	0	3	1	4	2	GGGAGGACGAUGCGGGCGUUCCUCUGUUCGUCCCCAGACGACUCGCCCGA	............((((((.((.((((........)))).))..)))))).	IV	B
>1544		GCGTTTCATCTGTTCGTCCC	20	0	0	0	0	2	2	4	2	GGGAGGACGAUGCGGGCGUUUCAUCUGUUCGUCCCCAGACGACUCGCCCGA	............((((((..((.((((........)))).))..)))))).	IV	B
>1545		GCGTTTCCTCTGTTCGACCC	20	0	0	0	1	0	3	4	2	GGGAGGACGAUGCGGGCGUUUCCUCUGUUCGACCCCAGACGACUCGCCCGA	............((((((..((.((((........)))).))..)))))).	IV	B
>1547		GCTAGCTTCTGGTTCGTCCC	20	0	0	0	0	2	2	4	2	GGGAGGACGAUGCGGGCUAGCUUCUGGUUCGUCCCCAGACGACUCGCCCGA	............(((((.((..(((((.......)))))...)).))))).	none	none
>1548		GCTCCTGTCGTCTATCTCCC	20	0	0	0	1	1	2	4	3	GGGAGGACGAUGCGGGCUCCUGUCGUCUAUCUCCCCAGACGACUCGCCCGA	............(((((....(((((((........)))))))..))))).	none	B
>1549		GCTCTTCGTCTTGCCCTCCC	20	0	0	2	0	2	0	4	2	GGGAGGACGAUGCGGGCUCUUCGUCUUGCCCUCCCCAGACGACUCGCCCGA	............(((((...((((((..........))))))...))))).	none	B
>1550		GCTGCTCGTCTTTGCCTCCC	20	0	0	1	1	1	1	4	4	GGGAGGACGAUGCGGGCUGCUCGUCUUUGCCUCCCCAGACGACUCGCCCGA	............(((((...((((((..........))))))...))))).	none	B
>1551		GCTGTCGTACTTTTCGTCCC	20	0	0	2	0	1	1	4	3	GGGAGGACGAUGCGGGCUGUCGUACUUUUCGUCCCCAGACGACUCGCCCGA	............(((((.(((((.((..........)))))))..))))).	none	B
>1552		GCTTGCCTTCTGTTCGTCCC	20	0	0	0	1	0	3	4	2	GGGAGGACGAUGCGGGCUUGCCUUCUGUUCGUCCCCAGACGACUCGCCCGA	.((.((((((...((.....))......))))))))...............	I	F
>1553		GCTTGGACGTCTTGCCTCCC	20	0	0	1	2	1	0	4	3	GGGAGGACGAUGCGGGCUUGGACGUCUUGCCUCCCCAGACGACUCGCCCGA	............(((((.....((((.((......))))))....))))).	none	B
>1554		GCTTGTCTTCTGTTTGTCCC	20	0	0	0	2	1	1	4	3	GGGAGGACGAUGCGGGCUUGUCUUCUGUUUGUCCCCAGACGACUCGCCCGA	............(((((..(((.((((........)))).)))..))))).	I	B
>1555		GCTTTTCGTTCTGACGTCCC	20	0	0	1	3	0	0	4	2	GGGAGGACGAUGCGGGCUUUUCGUUCUGACGUCCCCAGACGACUCGCCCGA	............(((((...((((.(((.......)))))))...))))).	V	B
>1556		GGTCCTGTCGTCTGTTCGTCCC	22	0	0	0	1	2	1	4	3	GGGAGGACGAUGCGGGGUCCUGUCGUCUGUUCGUCCCCAGACGACUCGCCCGA	((((((((........)))))((((((((........))))))))...)))..	I	A
>1557		GTCACTCGTCTGCGCCTCCC	20	0	0	2	0	1	1	4	3	GGGAGGACGAUGCGGGUCACUCGUCUGCGCCUCCCCAGACGACUCGCCCGA	............((((....(((((((........)))))))....)))).	none	B
>1558		GTCCAGTTGTCTGCCCTCCC	20	0	0	0	2	1	1	4	3	GGGAGGACGAUGCGGGUCCAGUUGUCUGCCCUCCCCAGACGACUCGCCCGA	(((.((((.......))))(((.(((((.......))))).)))..)))..	none	A
>1559		GTCCATTCTGGTTTCCTGCCC	21	0	1	3	0	0	0	4	2	GGGAGGACGAUGCGGGUCCAUUCUGGUUUCCUGCCCCAGACGACUCGCCCGA	.......((..(((.(((...(((((.........))))).))).))).)).	none	D
>1560		GTCCGTCGTCTGTTCGTCCC	20	0	0	0	1	2	1	4	3	GGGAGGACGAUGCGGGUCCGUCGUCUGUUCGUCCCCAGACGACUCGCCCGA	(((.((((.......))))((((((((........))))))))...)))..	I	A
>1561		GTCCTGTAGTCTGTTCGTACC	21	0	0	1	0	0	3	4	2	GGGAGGACGAUGCGGGUCCUGUAGUCUGUUCGUACCCAGACGACUCGCCCGA	((((((((.......)))))((.(((((........))))).))...)))..	I	A
>1562		GTCCTGTCGACTGTTCGTCCC	21	0	0	0	0	1	3	4	2	GGGAGGACGAUGCGGGUCCUGUCGACUGUUCGUCCCCAGACGACUCGCCCGA	((((((((.......)))))((((.(((........))).))))...)))..	I	A
>1563		GTCCTGTCGGCTGTTCGTCCC	21	0	0	0	0	1	3	4	2	GGGAGGACGAUGCGGGUCCUGUCGGCUGUUCGUCCCCAGACGACUCGCCCGA	((((((((.......)))))((((.(((........))).))))...)))..	I	A
>1564		GTCCTGTCGTCGATGCTCCC	20	0	1	1	1	1	0	4	4	GGGAGGACGAUGCGGGUCCUGUCGUCGAUGCUCCCCAGACGACUCGCCCGA	((((((((.......)))))((((((...........))))))...)))..	none	A
>1565		GTCCTGTCGTCTGGTTGTCCC	21	0	0	0	0	3	1	4	2	GGGAGGACGAUGCGGGUCCUGUCGUCUGGUUGUCCCCAGACGACUCGCCCGA	((((((((.......)))))(((((((((......)))))))))...)))..	I	A
>1566		GTCCTGTCGTCTGTTCCCC	19	0	0	0	1	1	2	4	3	GGGAGGACGAUGCGGGUCCUGUCGUCUGUUCCCCCAGACGACUCGCCCGA	((((((((.......)))))((((((((......))))))))...)))..	I	A
>1567		GTCCTGTCGTCTGTTCCCCC	20	0	0	1	0	1	2	4	3	GGGAGGACGAUGCGGGUCCUGUCGUCUGUUCCCCCCAGACGACUCGCCCGA	((((((((.......)))))((((((((.......))))))))...)))..	I	A
>1568		GTCCTGTCGTCTGTTCGGCCC	21	0	0	0	0	1	3	4	2	GGGAGGACGAUGCGGGUCCUGUCGUCUGUUCGGCCCCAGACGACUCGCCCGA	((((((((.......)))))((((((((........))))))))...)))..	I	A
>1569		GTCCTGTCGTCTTCGTCCC	19	0	0	0	1	0	3	4	2	GGGAGGACGAUGCGGGUCCUGUCGUCUUCGUCCCCAGACGACUCGCCCGA	((((((((.......)))))(((((((........)))))))...)))..	I	A
>1570		GTCCTGTCTTCTGTTCGTCCC	21	0	0	0	0	1	3	4	2	GGGAGGACGAUGCGGGUCCUGUCUUCUGUUCGUCCCCAGACGACUCGCCCGA	((((((((.......)))))(((.((((........)))).)))...)))..	I	A
>1572		GTCGTCTTGCTCATCGTCCC	20	0	1	0	1	2	0	4	3	GGGAGGACGAUGCGGGUCGUCUUGCUCAUCGUCCCCAGACGACUCGCCCGA	.......((..(((.(((((((..............))))))).))).)).	none	D
>1573		GTCGTGCTGTGTTTCCTCCC	20	0	0	1	1	1	1	4	4	GGGAGGACGAUGCGGGUCGUGCUGUGUUUCCUCCCCAGACGACUCGCCCGA	.......((..(((.(((((.(((...........)))))))).))).)).	none	D
>1574		GTCGTGTCGTTTGCCCTCCC	20	0	0	0	0	2	2	4	2	GGGAGGACGAUGCGGGUCGUGUCGUUUGCCCUCCCCAGACGACUCGCCCGA	............((((.((.(((((.((.......)).))))).)))))).	none	none
>1575		GTCGTTAACTGGTTCCTCCC	20	0	0	1	0	3	0	4	2	GGGAGGACGAUGCGGGUCGUUAACUGGUUCCUCCCCAGACGACUCGCCCGA	.......((..(((.(((((...((((.......))))))))).))).)).	none	D
>1576		GTCGTTCTGTCTATCGTCCC	20	0	0	0	0	2	2	4	2	GGGAGGACGAUGCGGGUCGUUCUGUCUAUCGUCCCCAGACGACUCGCCCGA	(((((..((.((.(((.((..........)).)))))..)).))).))...	none	H
>1577		GTGACTCTCTGGTTCGTCCC	20	0	0	0	1	2	1	4	3	GGGAGGACGAUGCGGGUGACUCUCUGGUUCGUCCCCAGACGACUCGCCCGA	............((((.((.(((((((.......))))).)).)).)))).	none	none
>1579		GTGATTCGTTGCTGTCCCCC	20	0	1	0	2	1	0	4	3	GGGAGGACGAUGCGGGUGAUUCGUUGCUGUCCCCCCAGACGACUCGCCCGA	............((((.((.((((..(((......))))))).)).)))).	none	none
>1580		GTGATTCTTCTGGCCCTCCC	20	0	0	1	0	1	2	4	3	GGGAGGACGAUGCGGGUGAUUCUUCUGGCCCUCCCCAGACGACUCGCCCGA	............((((.((.((.(((((......))))).)).)).)))).	none	none
>1581		GTGATTGCGTCTCACGTCCC	20	0	1	0	0	1	2	4	3	GGGAGGACGAUGCGGGUGAUUGCGUCUCACGUCCCCAGACGACUCGCCCGA	............((((.((...(((((.........)))))..)).)))).	none	none
>1582		GTGCTCGTCTGTTCGTCCC	19	0	0	0	1	0	3	4	2	GGGAGGACGAUGCGGGUGCUCGUCUGUUCGUCCCCAGACGACUCGCCCGA	(((..(((((.((....)))))))...(((((....)))))....)))..	I	none
>1584		GTGGTTCGTTTGTCCCTCCC	20	0	0	0	1	3	0	4	2	GGGAGGACGAUGCGGGUGGUUCGUUUGUCCCUCCCCAGACGACUCGCCCGA	(((((..((.((.(((.((..........)).)))))..)).))).))...	none	H
>1585		GTTGATTTCGTCTTGCTCCC	20	0	1	1	1	1	0	4	4	GGGAGGACGAUGCGGGUUGAUUUCGUCUUGCUCCCCAGACGACUCGCCCGA	............((((..((..((((((........)))))).)).)))).	none	B
>1586		GTTGGGGTTTTTCCCGTGCCC	21	0	2	2	0	0	0	4	2	GGGAGGACGAUGCGGGUUGGGGUUUUUCCCGUGCCCCAGACGACUCGCCCGA	(((((..((.((.(((...(((.....)))...)))))..)).))).))...	VIII	H
>1587		TAATGTCGTATGTTCGTCCC	20	0	0	0	3	1	0	4	2	GGGAGGACGAUGCGGUAAUGUCGUAUGUUCGUCCCCAGACGACUCGCCCGA	.((.((((((..................))))))))...............	I	F
>1588		TAATGTCGTCTGTTCGTCCA	20	0	1	1	1	1	0	4	4	GGGAGGACGAUGCGGUAAUGUCGUCUGUUCGUCCACAGACGACUCGCCCGA	............(((....(((((((((......)))))))))....))).	I	B
>1590		TACTGTAGTCTGTTCGTCCA	20	0	0	0	2	0	2	4	2	GGGAGGACGAUGCGGUACUGUAGUCUGUUCGUCCACAGACGACUCGCCCGA	............(((....((.((((((......)))))).))....))).	I	B
>1591		TACTGTCGTATGTTAGTCCC	20	0	0	0	3	0	1	4	2	GGGAGGACGAUGCGGUACUGUCGUAUGUUAGUCCCCAGACGACUCGCCCGA	............(((....(((((.((........)).)))))....))).	I	B
>1592		TACTGTCGTCTGTTCATCCC	20	0	0	1	3	0	0	4	2	GGGAGGACGAUGCGGUACUGUCGUCUGUUCAUCCCCAGACGACUCGCCCGA	............(((....((((((((........))))))))....))).	I	B
>1593		TACTGTCGTCTGTTCGTCTC	20	0	1	0	1	0	2	4	3	GGGAGGACGAUGCGGUACUGUCGUCUGUUCGUCUCCAGACGACUCGCCCGA	............(((....((((((((........))))))))....))).	I	B
>1594		TACTGTCGTCTGTTCGTTCC	20	0	0	1	2	0	1	4	3	GGGAGGACGAUGCGGUACUGUCGUCUGUUCGUUCCCAGACGACUCGCCCGA	............(((....((((((((........))))))))....))).	I	B
>1595		TACTGTTGTCTGTTCGTCCC	20	0	0	1	1	2	0	4	3	GGGAGGACGAUGCGGUACUGUUGUCUGUUCGUCCCCAGACGACUCGCCCGA	.((.((((((......((....))....))))))))...............	I	F
>1596		TAGTCTCTGGGTTCCCGCCC	20	0	0	1	1	1	1	4	4	GGGAGGACGAUGCGGUAGUCUCUGGGUUCCCGCCCCAGACGACUCGCCCGA	.......((..(((..((((((((((.......)))))).))))))).)).	none	D
>1597		TATTGTCGTCTGTTCGTCCC	20	0	0	0	1	1	2	4	3	GGGAGGACGAUGCGGUAUUGUCGUCUGUUCGUCCCCAGACGACUCGCCCGA	............(((....((((((((........))))))))....))).	I	B
>1598		TCATGTAGTCTGTTCGTCAC	20	0	0	0	3	1	0	4	2	GGGAGGACGAUGCGGUCAUGUAGUCUGUUCGUCACCAGACGACUCGCCCGA	(((..(((......)))..((.(((((........))))).))...)))..	I	A
>1599		TCATGTCGTATGTTCGTCAC	20	0	1	0	2	1	0	4	3	GGGAGGACGAUGCGGUCAUGUCGUAUGUUCGUCACCAGACGACUCGCCCGA	(((..(((......)))..(((((.((........)).)))))...)))..	I	A
>1600		TCATGTCGTATGTTCGTCCA	20	0	0	2	1	0	1	4	3	GGGAGGACGAUGCGGUCAUGUCGUAUGUUCGUCCACAGACGACUCGCCCGA	(((..(((......)))..(((((.(((......))).)))))...)))..	I	A
>1601		TCATGTCGTCAGTTCGTCCC	20	0	0	1	2	1	0	4	3	GGGAGGACGAUGCGGUCAUGUCGUCAGUUCGUCCCCAGACGACUCGCCCGA	(((..(((......)))..((((((............))))))...)))..	I	none
>1602		TCATGTCGTCTGCTCGTCCC	20	0	0	1	2	1	0	4	3	GGGAGGACGAUGCGGUCAUGUCGUCUGCUCGUCCCCAGACGACUCGCCCGA	(((..(((......)))..((((((((........))))))))...)))..	I	A
>1603		TCATGTCGTCTGTTCATCCC	20	0	0	0	1	1	2	4	3	GGGAGGACGAUGCGGUCAUGUCGUCUGUUCAUCCCCAGACGACUCGCCCGA	(((..(((......)))..((((((((........))))))))...)))..	I	A
>1604		TCCAGTCGTCTGTTCGTCCA	20	0	0	1	1	2	0	4	3	GGGAGGACGAUGCGGUCCAGUCGUCUGUUCGUCCACAGACGACUCGCCCGA	(((.((((......))))((((((((((......))))))))))..)))..	I	none
>1605		TCCCGTCCTTTTACCCTCCC	20	0	1	2	1	0	0	4	3	GGGAGGACGAUGCGGUCCCGUCCUUUUACCCUCCCCAGACGACUCGCCCGA	(((.((((......))))((((...............)))).....)))..	none	none
>1606		TCCCGTCGTCTGTTCGTACC	20	0	0	0	0	1	3	4	2	GGGAGGACGAUGCGGUCCCGUCGUCUGUUCGUACCCAGACGACUCGCCCGA	(((.((((......)))).((((((((........))))))))...)))..	I	A
>1607		TCCCGTCGTCTGTTCGTCCT	20	0	1	1	1	0	1	4	4	GGGAGGACGAUGCGGUCCCGUCGUCUGUUCGUCCUCAGACGACUCGCCCGA	(((.((((......)))).((((((((........))))))))...)))..	I	A
>1608		TCCCGTCTTCTGTTCGTCCC	20	0	1	2	0	0	1	4	3	GGGAGGACGAUGCGGUCCCGUCUUCUGUUCGUCCCCAGACGACUCGCCCGA	(((.((((......)))).(((.((((........)))).)))...)))..	I	none
>1609		TCCCTCGTCTGTTCCCTCCC	20	0	0	1	3	0	0	4	2	GGGAGGACGAUGCGGUCCCUCGUCUGUUCCCUCCCCAGACGACUCGCCCGA	(((.((((......)))).(((((((.........)))))))....)))..	none	A
>1610		TCCTATCGTCTGTTCCTCCC	20	0	0	1	1	2	0	4	3	GGGAGGACGAUGCGGUCCUAUCGUCUGUUCCUCCCCAGACGACUCGCCCGA	((((((((......))))).(((((((........)))))))....)))..	I	A
>1611		TCCTATCGTCTTTTCGTCCC	20	0	0	1	1	1	1	4	4	GGGAGGACGAUGCGGUCCUAUCGUCUUUUCGUCCCCAGACGACUCGCCCGA	((((((((......))))).((((((..........))))))....)))..	I	A
>1612		TCCTCGTCTGTTCGTCCC	18	0	1	2	0	1	0	4	3	GGGAGGACGAUGCGGUCCUCGUCUGUUCGUCCCCAGACGACUCGCCCGA	(((.((((......))))(((((((........)))))))....)))..	I	A
>1613		TCCTGACGTATGTTCGTCCC	20	0	1	0	1	1	1	4	4	GGGAGGACGAUGCGGUCCUGACGUAUGUUCGUCCCCAGACGACUCGCCCGA	((((((((......)))))..((...((.((((....)))))).)))))..	I	none
>1614		TCCTGACGTCTGATCGTCCC	20	0	0	3	1	0	0	4	2	GGGAGGACGAUGCGGUCCUGACGUCUGAUCGUCCCCAGACGACUCGCCCGA	((((((((......)))))..((((((........)))))).....)))..	I	A
>1615		TCCTGACGTCTGTTCGTACA	20	0	1	0	1	1	1	4	4	GGGAGGACGAUGCGGUCCUGACGUCUGUUCGUACACAGACGACUCGCCCGA	((((((((......)))))..(((((((......))))))).....)))..	I	A
>1616		TCCTGACGTCTGTTCGTCTC	20	0	0	0	3	1	0	4	2	GGGAGGACGAUGCGGUCCUGACGUCUGUUCGUCUCCAGACGACUCGCCCGA	((((((((......)))))..((((((........)))))).....)))..	I	A
>1617		TCCTGCCCTCTGTTCGTCCC	20	0	0	0	2	0	2	4	2	GGGAGGACGAUGCGGUCCUGCCCUCUGUUCGUCCCCAGACGACUCGCCCGA	((((((((......))))).))).....(((((....))))).........	I	none
>1618		TCCTGCCGTCTGTCCGTCCC	20	0	0	3	1	0	0	4	2	GGGAGGACGAUGCGGUCCUGCCGUCUGUCCGUCCCCAGACGACUCGCCCGA	((.(((((......))))).))(((((........)))))...........	I	none
>1619		TCCTGCCGTCTGTTCGACCC	20	0	0	0	1	2	1	4	3	GGGAGGACGAUGCGGUCCUGCCGUCUGUUCGACCCCAGACGACUCGCCCGA	((.(((((......))))).))(((((........)))))...........	I	none
>1620		TCCTGCCGTCTGTTCGTACC	20	0	0	1	2	0	1	4	3	GGGAGGACGAUGCGGUCCUGCCGUCUGUUCGUACCCAGACGACUCGCCCGA	((.(((((......))))).))(((((........)))))...........	I	none
>1621		TCCTGCCGTCTGTTCGTCCA	20	0	0	1	2	1	0	4	3	GGGAGGACGAUGCGGUCCUGCCGUCUGUUCGUCCACAGACGACUCGCCCGA	((.(((((......))))).))((((((......))))))...........	I	none
>1622		TCCTGCCGTCTTTTCGTCCC	20	0	0	1	2	1	0	4	3	GGGAGGACGAUGCGGUCCUGCCGUCUUUUCGUCCCCAGACGACUCGCCCGA	((.(((((......))))).))......(((((....))))).........	I	none
>1623		TCCTGCCGTTTGTTCGTCCC	20	0	2	1	0	1	0	4	3	GGGAGGACGAUGCGGUCCUGCCGUUUGUUCGUCCCCAGACGACUCGCCCGA	((.(((((......))))).))......(((((....))))).........	I	none
>1624		TCCTGCTTGTCGTTGTCCC	19	0	1	2	0	1	0	4	3	GGGAGGACGAUGCGGUCCUGCUUGUCGUUGUCCCCAGACGACUCGCCCGA	...(((((......)))))((..(((((((....)).)))))..))....	VII	E
>1625		TCCTGGCGGCTGTTCGTCCC	20	0	1	2	0	1	0	4	3	GGGAGGACGAUGCGGUCCUGGCGGCUGUUCGUCCCCAGACGACUCGCCCGA	...(((((......)))))((((...((.((((....)))))).))))...	I	E
>1626		TCCTGGCGTCTGTTCGGCCC	20	0	0	1	1	1	1	4	4	GGGAGGACGAUGCGGUCCUGGCGUCUGUUCGGCCCCAGACGACUCGCCCGA	((((((((......)))))..((((((........)))))).....)))..	I	A
>1627		TCCTGGCTGGTCGTTGTCCC	20	0	0	2	2	0	0	4	2	GGGAGGACGAUGCGGUCCUGGCUGGUCGUUGUCCCCAGACGACUCGCCCGA	...(((((......)))))(((..(((((((....)).)))))..)))...	VII	E
>1628		TCCTGGCTTGTCGATGTCCC	20	0	0	1	1	2	0	4	3	GGGAGGACGAUGCGGUCCUGGCUUGUCGAUGUCCCCAGACGACUCGCCCGA	...(((((......)))))(((..((((.((....))..))))..)))...	VII	E
>1629		TCCTGGCTTGTCGTTGTTC	19	0	0	3	0	1	0	4	2	GGGAGGACGAUGCGGUCCUGGCUUGUCGUUGUUCCAGACGACUCGCCCGA	...(((((......)))))(((..(((((........)))))..)))...	VII	E
>1630		TCCTGGCTTGTCGTTTCC	18	0	2	1	1	0	0	4	3	GGGAGGACGAUGCGGUCCUGGCUUGUCGUUUCCCAGACGACUCGCCCGA	...(((((......)))))(((..(((((.......)))))..)))...	VII	E
>1631		TCCTGGGTTGTCGTTGTCCC	20	0	0	2	1	0	1	4	3	GGGAGGACGAUGCGGUCCUGGGUUGUCGUUGUCCCCAGACGACUCGCCCGA	...(((((......)))))(((..(((((((....)).)))))...)))..	VII	E
>1632		TCCTGGTCGTCTGTTCGTCCC	21	0	0	3	1	0	0	4	2	GGGAGGACGAUGCGGUCCUGGUCGUCUGUUCGUCCCCAGACGACUCGCCCGA	((((((((......))))).((((((((........))))))))...)))..	I	A
>1633		TCCTGTACTCTGTTCGTCCC	20	0	0	0	0	2	2	4	2	GGGAGGACGAUGCGGUCCUGUACUCUGUUCGUCCCCAGACGACUCGCCCGA	((((((((......))))).........(((((....)))))....)))..	I	none
>1634		TCCTGTAGTCAGTTCGTCCC	20	0	0	1	2	1	0	4	3	GGGAGGACGAUGCGGUCCUGUAGUCAGUUCGUCCCCAGACGACUCGCCCGA	((((((((......)))))......(((.((((....)))))))..)))..	I	none
>1635		TCCTGTAGTCCGTTCGTCCC	20	0	0	1	2	1	0	4	3	GGGAGGACGAUGCGGUCCUGUAGUCCGUUCGUCCCCAGACGACUCGCCCGA	((((((((......)))))......((.(((((....)))))..)))))..	I	none
>1636		TCCTGTAGTCTGTTAGTACA	20	0	1	0	2	1	0	4	3	GGGAGGACGAUGCGGUCCUGUAGUCUGUUAGUACACAGACGACUCGCCCGA	((((((((......)))))((.((((((......)))))).))...)))..	I	A
>1637		TCCTGTAGTCTGTTCGTAAC	20	0	0	1	3	0	0	4	2	GGGAGGACGAUGCGGUCCUGUAGUCUGUUCGUAACCAGACGACUCGCCCGA	((((((((......)))))((.(((((........))))).))...)))..	I	A
>1638		TCCTGTAGTCTGTTGGTCCC	20	0	0	1	3	0	0	4	2	GGGAGGACGAUGCGGUCCUGUAGUCUGUUGGUCCCCAGACGACUCGCCCGA	((((((((......)))))((.(((((........))))).))...)))..	I	A
>1639		TCCTGTAGTCTTTTCGTCCC	20	0	0	2	0	1	1	4	3	GGGAGGACGAUGCGGUCCUGUAGUCUUUUCGUCCCCAGACGACUCGCCCGA	((((((((......))))).........(((((....)))))....)))..	I	none
>1640		TCCTGTATTCTGTTCGTCCC	20	0	1	1	0	2	0	4	3	GGGAGGACGAUGCGGUCCUGUAUUCUGUUCGUCCCCAGACGACUCGCCCGA	((((((((......))))).........(((((....)))))....)))..	I	none
>1641		TCCTGTCATCTCTTCGTCCC	20	0	0	2	2	0	0	4	2	GGGAGGACGAUGCGGUCCUGUCAUCUCUUCGUCCCCAGACGACUCGCCCGA	((((((((......))))).........(((((....)))))....)))..	I	none
>1642		TCCTGTCATCTGTTCCTCCC	20	0	0	1	0	1	2	4	3	GGGAGGACGAUGCGGUCCUGUCAUCUGUUCCUCCCCAGACGACUCGCCCGA	((((((((......)))))(((.((((........)))).)))...)))..	I	A
>1643		TCCTGTCCCCTGTTCGTCCC	20	0	0	1	3	0	0	4	2	GGGAGGACGAUGCGGUCCUGUCCCCUGUUCGUCCCCAGACGACUCGCCCGA	((((((((......))))..))))....(((((....))))).........	I	none
>1644		TCCTGTCCCTGTTCGTCCC	19	0	0	0	1	3	0	4	2	GGGAGGACGAUGCGGUCCUGUCCCUGUUCGUCCCCAGACGACUCGCCCGA	((((((((......))))..))))...(((((....))))).........	I	none
>1645		TCCTGTCGACTGTTAGTCAC	20	0	0	1	2	0	1	4	3	GGGAGGACGAUGCGGUCCUGUCGACUGUUAGUCACCAGACGACUCGCCCGA	((((((((......)))))((((.(((........))).))))...)))..	I	A
>1646		TCCTGTCGCCTGATCGTCCC	20	0	0	2	2	0	0	4	2	GGGAGGACGAUGCGGUCCUGUCGCCUGAUCGUCCCCAGACGACUCGCCCGA	((((((((......)))))((((.(((........))).))))...)))..	I	A
>1647		TCCTGTCGCCTGTCCGTCCC	20	0	0	2	0	0	2	4	2	GGGAGGACGAUGCGGUCCUGUCGCCUGUCCGUCCCCAGACGACUCGCCCGA	((((((((......)))))((((.(((........))).))))...)))..	I	A
>1648		TCCTGTCGCCTGTTCATCCC	20	0	1	1	2	0	0	4	3	GGGAGGACGAUGCGGUCCUGUCGCCUGUUCAUCCCCAGACGACUCGCCCGA	((((((((......)))))((((.(((........))).))))...)))..	I	A
>1649		TCCTGTCGCCTGTTCGTCCA	20	0	0	0	2	0	2	4	2	GGGAGGACGAUGCGGUCCUGUCGCCUGUUCGUCCACAGACGACUCGCCCGA	((((((((......)))))((((.((((......)))).))))...)))..	I	A
>1650		TCCTGTCGCCTGTTCTTCCC	20	0	0	2	1	0	1	4	3	GGGAGGACGAUGCGGUCCUGUCGCCUGUUCUUCCCCAGACGACUCGCCCGA	((((((((......)))))((((.(((........))).))))...)))..	I	A
>1651		TCCTGTCGGCTGTTCGGCCC	20	0	0	2	0	2	0	4	2	GGGAGGACGAUGCGGUCCUGUCGGCUGUUCGGCCCCAGACGACUCGCCCGA	((((((((......)))))((((.(((........))).))))...)))..	I	A
>1652		TCCTGTCGTACGTTCGTCCC	20	0	1	1	1	1	0	4	4	GGGAGGACGAUGCGGUCCUGUCGUACGUUCGUCCCCAGACGACUCGCCCGA	((((((((......)))))......((.(((((....)))))..)))))..	I	none
>1653		TCCTGTCGTATGATCGTCCC	20	0	1	1	0	2	0	4	3	GGGAGGACGAUGCGGUCCUGUCGUAUGAUCGUCCCCAGACGACUCGCCCGA	((((((((......)))))(((((.((........)).)))))...)))..	I	A
>1654		TCCTGTCGTATGGTCGTCCC	20	0	1	0	2	1	0	4	3	GGGAGGACGAUGCGGUCCUGUCGUAUGGUCGUCCCCAGACGACUCGCCCGA	((((((((......)))))(((((.(((......))).)))))...)))..	I	A
>1655		TCCTGTCGTATGTTCGTAAC	20	0	0	2	1	1	0	4	3	GGGAGGACGAUGCGGUCCUGUCGUAUGUUCGUAACCAGACGACUCGCCCGA	((((((((......)))))(((((.((........)).)))))...)))..	I	A
>1656		TCCTGTCGTATGTTCGTCC	19	0	2	1	1	0	0	4	3	GGGAGGACGAUGCGGUCCUGUCGUAUGUUCGUCCCAGACGACUCGCCCGA	((((((((......)))))(((((.((.......)).)))))...)))..	I	A
>1657		TCCTGTCGTATGTTGGTCCC	20	0	0	1	2	0	1	4	3	GGGAGGACGAUGCGGUCCUGUCGUAUGUUGGUCCCCAGACGACUCGCCCGA	((((((((......)))))(((((.((........)).)))))...)))..	I	A
>1658		TCCTGTCGTATGTTTGTCCC	20	0	0	1	3	0	0	4	2	GGGAGGACGAUGCGGUCCUGUCGUAUGUUUGUCCCCAGACGACUCGCCCGA	((((((((......)))))(((((.((........)).)))))...)))..	I	A
>1659		TCCTGTCGTCAGTTCGTACC	20	0	0	0	1	2	1	4	3	GGGAGGACGAUGCGGUCCUGUCGUCAGUUCGUACCCAGACGACUCGCCCGA	((((((((......)))))((((((.((....))...))))))...)))..	I	none
>1660		TCCTGTCGTCATTCGTCCC	19	0	0	0	3	1	0	4	2	GGGAGGACGAUGCGGUCCUGUCGUCAUUCGUCCCCAGACGACUCGCCCGA	((((((((......)))))((((((...........))))))...)))..	I	A
>1661		TCCTGTCGTCCATCGTCCC	19	0	0	3	1	0	0	4	2	GGGAGGACGAUGCGGUCCUGUCGUCCAUCGUCCCCAGACGACUCGCCCGA	((((((((......)))))((((((...........))))))...)))..	I	A
>1662		TCCTGTCGTCTCGTTCC	17	0	0	2	1	1	0	4	3	GGGAGGACGAUGCGGUCCUGUCGUCUCGUUCCCAGACGACUCGCCCGA	((((((((......)))))(((((((.......)))))))...)))..	I	A
>1663		TCCTGTCGTCTCTTCATCCC	20	0	0	1	0	1	2	4	3	GGGAGGACGAUGCGGUCCUGUCGUCUCUUCAUCCCCAGACGACUCGCCCGA	((((((((......)))))(((((((..........)))))))...)))..	I	A
>1664		TCCTGTCGTCTCTTCCC	17	0	0	2	0	2	0	4	2	GGGAGGACGAUGCGGUCCUGUCGUCUCUUCCCCAGACGACUCGCCCGA	((((((((......)))))(((((((.......)))))))...)))..	I	A
>1665		TCCTGTCGTCTGATCGACCC	20	0	0	1	2	1	0	4	3	GGGAGGACGAUGCGGUCCUGUCGUCUGAUCGACCCCAGACGACUCGCCCGA	((((((((......)))))((((((((........))))))))...)))..	I	A
>1666		TCCTGTCGTCTGCGTCCC	18	0	1	1	0	1	1	4	4	GGGAGGACGAUGCGGUCCUGUCGUCUGCGUCCCCAGACGACUCGCCCGA	((((((((......)))))((((((((......))))))))...)))..	I	A
>1667		TCCTGTCGTCTGCTCGTACC	20	0	1	0	2	0	1	4	3	GGGAGGACGAUGCGGUCCUGUCGUCUGCUCGUACCCAGACGACUCGCCCGA	((((((((......)))))((((((((........))))))))...)))..	I	A
>1668		TCCTGTCGTCTGCTCGTTC	19	0	0	1	0	3	0	4	2	GGGAGGACGAUGCGGUCCUGUCGUCUGCUCGUUCCAGACGACUCGCCCGA	((((((((......)))))((((((((.......))))))))...)))..	I	A
>1669		TCCTGTCGTCTGGTCGGCCC	20	0	0	1	2	1	0	4	3	GGGAGGACGAUGCGGUCCUGUCGUCUGGUCGGCCCCAGACGACUCGCCCGA	((((((((......)))))(((((((((......)))))))))...)))..	I	A
>1670		TCCTGTCGTCTGTACTCCC	19	0	0	0	1	1	2	4	3	GGGAGGACGAUGCGGUCCUGUCGUCUGUACUCCCCAGACGACUCGCCCGA	((((((((......)))))((((((((.......))))))))...)))..	I	A
>1671		TCCTGTCGTCTGTAGTCCC	19	0	0	1	1	2	0	4	3	GGGAGGACGAUGCGGUCCUGUCGUCUGUAGUCCCCAGACGACUCGCCCGA	((((((((......)))))((((((((.......))))))))...)))..	I	A
>1672		TCCTGTCGTCTGTCCGCCCC	20	0	1	1	1	1	0	4	4	GGGAGGACGAUGCGGUCCUGUCGUCUGUCCGCCCCCAGACGACUCGCCCGA	((((((((......)))))((((((((........))))))))...)))..	I	A
>1673		TCCTGTCGTCTGTTAGTAAA	20	0	0	2	1	1	0	4	3	GGGAGGACGAUGCGGUCCUGUCGUCUGUUAGUAAACAGACGACUCGCCCGA	((((((((......)))))((((((((((....))))))))))...)))..	I	A
>1674		TCCTGTCGTCTGTTAGTCGC	20	0	0	1	1	1	1	4	4	GGGAGGACGAUGCGGUCCUGUCGUCUGUUAGUCGCCAGACGACUCGCCCGA	((((((((......)))))((((((((........))))))))...)))..	I	A
>1675		TCCTGTCGTCTGTTAGTCTC	20	0	0	0	2	0	2	4	2	GGGAGGACGAUGCGGUCCUGUCGUCUGUUAGUCUCCAGACGACUCGCCCGA	((((((((......)))))((((((((........))))))))...)))..	I	A
>1676		TCCTGTCGTCTGTTCACTCCC	21	0	0	0	1	2	1	4	3	GGGAGGACGAUGCGGUCCUGUCGUCUGUUCACUCCCCAGACGACUCGCCCGA	((((((((......)))))((((((((.........))))))))...)))..	I	A
>1677		TCCTGTCGTCTGTTCATCCA	20	0	1	0	2	0	1	4	3	GGGAGGACGAUGCGGUCCUGUCGUCUGUUCAUCCACAGACGACUCGCCCGA	((((((((......)))))(((((((((......)))))))))...)))..	I	A
>1678		TCCTGTCGTCTGTTCGCC	18	0	1	1	1	0	1	4	4	GGGAGGACGAUGCGGUCCUGUCGUCUGUUCGCCCAGACGACUCGCCCGA	((((((((......)))))((((((((......))))))))...)))..	I	A
>1679		TCCTGTCGTCTGTTCGCTC	19	0	0	1	1	2	0	4	3	GGGAGGACGAUGCGGUCCUGUCGUCUGUUCGCUCCAGACGACUCGCCCGA	((((((((......)))))((((((((.......))))))))...)))..	I	A
>1680		TCCTGTCGTCTGTTCGGTCC	20	0	0	1	2	1	0	4	3	GGGAGGACGAUGCGGUCCUGUCGUCUGUUCGGUCCCAGACGACUCGCCCGA	((((((((......)))))((((((((........))))))))...)))..	I	A
>1681		TCCTGTCGTCTGTTCGTACG	20	0	1	0	0	1	2	4	3	GGGAGGACGAUGCGGUCCUGUCGUCUGUUCGUACGCAGACGACUCGCCCGA	((((((((......)))))((((((((........))))))))...)))..	I	A
>1682		TCCTGTCGTCTGTTCGTACT	20	0	0	0	1	3	0	4	2	GGGAGGACGAUGCGGUCCUGUCGUCUGUUCGUACUCAGACGACUCGCCCGA	((((((((......)))))((((((((........))))))))...)))..	I	A
>1683		TCCTGTCGTCTGTTCGTCA	19	0	1	1	0	0	2	4	3	GGGAGGACGAUGCGGUCCUGUCGUCUGUUCGUCACAGACGACUCGCCCGA	((((((((......)))))(((((((((.....)))))))))...)))..	I	A
>1684		TCCTGTCGTCTGTTCGTCAG	20	0	0	2	0	1	1	4	3	GGGAGGACGAUGCGGUCCUGUCGUCUGUUCGUCAGCAGACGACUCGCCCGA	((((((((......)))))((((((((........))))))))...)))..	I	A
>1685		TCCTGTCGTCTGTTCGTCCAC	21	0	0	1	0	3	0	4	2	GGGAGGACGAUGCGGUCCUGUCGUCUGUUCGUCCACCAGACGACUCGCCCGA	((((((((......)))))((((((((.........))))))))...)))..	I	A
>1686		TCCTGTCGTCTGTTCGTTGC	20	0	1	0	1	1	1	4	4	GGGAGGACGAUGCGGUCCUGUCGUCUGUUCGUUGCCAGACGACUCGCCCGA	((((((((......)))))((((((((........))))))))...)))..	I	A
>1687		TCCTGTCGTCTGTTCTTTC	19	0	1	1	1	1	0	4	4	GGGAGGACGAUGCGGUCCUGUCGUCUGUUCUUUCCAGACGACUCGCCCGA	((((((((......)))))((((((((.......))))))))...)))..	I	A
>1688		TCCTGTCGTCTGTTGGTACC	20	0	0	2	1	0	1	4	3	GGGAGGACGAUGCGGUCCUGUCGUCUGUUGGUACCCAGACGACUCGCCCGA	((((((((......)))))((((((((........))))))))...)))..	I	A
>1689		TCCTGTCGTCTGTTGGTCCG	20	0	0	1	2	0	1	4	3	GGGAGGACGAUGCGGUCCUGUCGUCUGUUGGUCCGCAGACGACUCGCCCGA	((((((((......)))))((((((((........))))))))...)))..	I	A
>1690		TCCTGTCGTCTGTTGGTTCC	20	0	0	2	1	0	1	4	3	GGGAGGACGAUGCGGUCCUGUCGUCUGUUGGUUCCCAGACGACUCGCCCGA	((((((((......)))))((((((((........))))))))...)))..	I	A
>1691		TCCTGTCGTCTGTTTCCC	18	0	0	1	1	0	2	4	3	GGGAGGACGAUGCGGUCCUGUCGUCUGUUUCCCCAGACGACUCGCCCGA	((((((((......)))))((((((((......))))))))...)))..	I	A
>1692		TCCTGTCGTCTGTTTGCCCC	20	0	0	1	0	1	2	4	3	GGGAGGACGAUGCGGUCCUGUCGUCUGUUUGCCCCCAGACGACUCGCCCGA	((((((((......)))))((((((((........))))))))...)))..	I	A
>1693		TCCTGTCGTCTTTCGCCCC	19	0	1	1	2	0	0	4	3	GGGAGGACGAUGCGGUCCUGUCGUCUUUCGCCCCCAGACGACUCGCCCGA	((((((((......)))))(((((((.........)))))))...)))..	I	A
>1694		TCCTGTCGTCTTTCGTTCC	19	0	1	0	1	2	0	4	3	GGGAGGACGAUGCGGUCCUGUCGUCUUUCGUUCCCAGACGACUCGCCCGA	((((((((......)))))(((((((.........)))))))...)))..	I	A
>1695		TCCTGTCGTGTGTTCGTACC	20	0	0	1	1	2	0	4	3	GGGAGGACGAUGCGGUCCUGUCGUGUGUUCGUACCCAGACGACUCGCCCGA	((((((((......)))))(((((.((........)).)))))...)))..	I	A
>1696		TCCTGTCGTGTGTTCGTTCC	20	0	0	2	0	1	1	4	3	GGGAGGACGAUGCGGUCCUGUCGUGUGUUCGUUCCCAGACGACUCGCCCGA	((((((((......)))))(((((.((........)).)))))...)))..	I	A
>1697		TCCTGTCGTTTGTTCGTCAC	20	0	1	0	3	0	0	4	2	GGGAGGACGAUGCGGUCCUGUCGUUUGUUCGUCACCAGACGACUCGCCCGA	((((((((......)))))(((((.((........)).)))))...)))..	I	A
>1698		TCCTGTCTTCTGTTAGTCCC	20	0	0	1	1	1	1	4	4	GGGAGGACGAUGCGGUCCUGUCUUCUGUUAGUCCCCAGACGACUCGCCCGA	((((((((......)))))(((.((((........)))).)))...)))..	I	A
>1699		TCCTGTTGTATGTTCGTCCC	20	0	0	2	1	1	0	4	3	GGGAGGACGAUGCGGUCCUGUUGUAUGUUCGUCCCCAGACGACUCGCCCGA	((((((((......))))).........(((((....)))))....)))..	I	none
>1700		TCCTGTTGTCTGTTCGTCC	19	0	1	1	1	1	0	4	4	GGGAGGACGAUGCGGUCCUGUUGUCUGUUCGUCCCAGACGACUCGCCCGA	((((((((......)))))((.(((((.......))))).))...)))..	I	A
>1701		TCCTGTTGTCTGTTCGTCCA	20	0	1	0	2	1	0	4	3	GGGAGGACGAUGCGGUCCUGUUGUCUGUUCGUCCACAGACGACUCGCCCGA	((((((((......)))))((.((((((......)))))).))...)))..	I	A
>1702		TCCTGTTTTCTGTTCGTCCC	20	0	0	1	1	0	2	4	3	GGGAGGACGAUGCGGUCCUGUUUUCUGUUCGUCCCCAGACGACUCGCCCGA	((((((((......))))).........(((((....)))))....)))..	I	none
>1703		TCCTTTCGTCTGCTCGTCCC	20	0	0	3	0	0	1	4	2	GGGAGGACGAUGCGGUCCUUUCGUCUGCUCGUCCCCAGACGACUCGCCCGA	((((((((......))))).(((((((........)))))))....)))..	I	A
>1704		TCCTTTCGTCTGTTCGCCCC	20	0	0	3	0	1	0	4	2	GGGAGGACGAUGCGGUCCUUUCGUCUGUUCGCCCCCAGACGACUCGCCCGA	((((((((......))))).(((((((........)))))))....)))..	I	A
>1705		TCCTTTCGTCTGTTCGTCAC	20	0	0	3	0	0	1	4	2	GGGAGGACGAUGCGGUCCUUUCGUCUGUUCGUCACCAGACGACUCGCCCGA	((((((((......))))).(((((((........)))))))....)))..	I	A
>1706		TCGACCGTCTGTTCCGTCCC	20	0	0	2	0	2	0	4	2	GGGAGGACGAUGCGGUCGACCGUCUGUUCCGUCCCCAGACGACUCGCCCGA	............(((.(((.((((((.........))))))..))).))).	none	B
>1707		TCGAGCGTCTTTCTCGTCCC	20	0	0	0	2	2	0	4	2	GGGAGGACGAUGCGGUCGAGCGUCUUUCUCGUCCCCAGACGACUCGCCCGA	............(((.(((((((((...........))))).)))).))).	none	B
>1708		TCGATCGTCTGATTTTCGTCCC	22	0	0	0	1	0	3	4	2	GGGAGGACGAUGCGGUCGAUCGUCUGAUUUUCGUCCCCAGACGACUCGCCCGA	............(((.((((((((((...........))))))).))).))).	none	B
>1709		TCGGGTCTCTGTTCACTCCC	20	0	0	1	0	1	2	4	3	GGGAGGACGAUGCGGUCGGGUCUCUGUUCACUCCCCAGACGACUCGCCCGA	............(((.((.(((((((.........)))).))).)).))).	none	B
>1710		TCGTCTCGTCTGCACTCCCC	20	0	0	2	0	1	1	4	3	GGGAGGACGAUGCGGUCGUCUCGUCUGCACUCCCCCAGACGACUCGCCCGA	(((..(((((.....)))))(((((((........)))))))....)))..	none	A
>1711		TCGTCTGTTGTACGCCTCCC	20	0	0	1	3	0	0	4	2	GGGAGGACGAUGCGGUCGUCUGUUGUACGCCUCCCCAGACGACUCGCCCGA	.......((..(((((((((((.............)))))))).))).)).	none	D
>1712		TCGTTGTCGCCTGACCTCCC	20	0	0	1	0	2	1	4	3	GGGAGGACGAUGCGGUCGUUGUCGCCUGACCUCCCCAGACGACUCGCCCGA	............(((.((..((((.(((.......))).)))).)).))).	none	B
>1713		TCTCAGCAGTGGGCCTGCTG	20	0	0	2	1	1	0	4	3	GGGAGGACGAUGCGGUCUCAGCAGUGGGCCUGCUGCAGACGACUCGCCCGA	(((....(((..((.(((((((((.....)))))).)))))..))))))..	XIII	G
>1714		TCTCTGTGCTATTCCCACGC	20	0	0	0	1	1	2	4	3	GGGAGGACGAUGCGGUCUCUGUGCUAUUCCCACGCCAGACGACUCGCCCGA	.......((..((((((((((.((.........)))))).))).))).)).	none	D
>1715		TCTGCGTGGGATGTGGCCC	19	0	3	1	0	0	0	4	2	GGGAGGACGAUGCGGUCUGCGUGGGAUGUGGCCCCAGACGACUCGCCCGA	(((....(((..((.((((...(((......)))))))))..))))))..	X	G
>1716		TCTGTCTGGTTTGTCCTCGC	20	0	1	0	2	1	0	4	3	GGGAGGACGAUGCGGUCUGUCUGGUUUGUCCUCGCCAGACGACUCGCCCGA	.......((..((((((.((((((..........))))))))).))).)).	none	D
>1717		TCTGTGTGGGATCTGGCCC	19	0	3	1	0	0	0	4	2	GGGAGGACGAUGCGGUCUGUGUGGGAUCUGGCCCCAGACGACUCGCCCGA	.......((..((((((.((.((((.......)))).))))).))).)).	X	D
>1721		TCTGTGTGGGGTGTGGCCC	19	0	3	1	0	0	0	4	2	GGGAGGACGAUGCGGUCUGUGUGGGGUGUGGCCCCAGACGACUCGCCCGA	.......((..((((((.((.(((((.....))))).))))).))).)).	X	D
>1723		TCTTCTGGGTTTCTCGGCCC	20	0	2	0	0	1	1	4	3	GGGAGGACGAUGCGGUCUUCUGGGUUUCUCGGCCCCAGACGACUCGCCCGA	.......((..((((((.((((((.........)))))).))).))).)).	none	D
>1724		TCTTCTGGTGTTCCTGCCGC	20	0	1	2	0	1	0	4	3	GGGAGGACGAUGCGGUCUUCUGGUGUUCCUGCCGCCAGACGACUCGCCCGA	.......((..((((((.(((((...........))))).))).))).)).	none	D
>1725		TCTTGACGTCTGTTCGTCCC	20	0	0	0	1	1	2	4	3	GGGAGGACGAUGCGGUCUUGACGUCUGUUCGUCCCCAGACGACUCGCCCGA	(((..(((......)))....((((((........)))))).....)))..	I	none
>1726		TCTTGTAGTCTGTTCGTCCC	20	0	0	1	1	2	0	4	3	GGGAGGACGAUGCGGUCUUGUAGUCUGUUCGUCCCCAGACGACUCGCCCGA	(((..(((......)))..((.(((((........))))).))...)))..	I	A
>1727		TCTTGTCCTCTGTTCGTCCC	20	0	0	2	0	1	1	4	3	GGGAGGACGAUGCGGUCUUGUCCUCUGUUCGUCCCCAGACGACUCGCCCGA	..((((((...........))))))...(((((....))))).........	I	none
>1728		TCTTGTCGGCTGTTCGTCCC	20	0	1	0	1	1	1	4	4	GGGAGGACGAUGCGGUCUUGUCGGCUGUUCGUCCCCAGACGACUCGCCCGA	.((.((((((.((..........))...))))))))...............	I	F
>1729		TCTTGTCGTCTGTTCGTGCC	20	0	0	0	2	0	2	4	2	GGGAGGACGAUGCGGUCUUGUCGUCUGUUCGUGCCCAGACGACUCGCCCGA	(((..(((......)))..((((((((........))))))))...)))..	I	A
>1730		TCTTGTCGTCTTTCGTCCC	19	0	0	1	0	2	1	4	3	GGGAGGACGAUGCGGUCUUGUCGUCUUUCGUCCCCAGACGACUCGCCCGA	(((..(((......)))..(((((((.........)))))))...)))..	I	A
>1731		TCTTGTCGTTCTGTTGTCCC	20	0	0	1	1	2	0	4	3	GGGAGGACGAUGCGGUCUUGUCGUUCUGUUGUCCCCAGACGACUCGCCCGA	(((..(((......)))..(((((.(((.......))))))))...)))..	I	A
>1732		TCTTTCGTCTGGTTCGTCCC	20	0	1	3	0	0	0	4	2	GGGAGGACGAUGCGGUCUUUCGUCUGGUUCGUCCCCAGACGACUCGCCCGA	(((..(((......)))..((((((((.......))))))))....)))..	none	A
>1733		TCTTTGGGTTTGTGCTGCCC	20	0	1	2	0	1	0	4	3	GGGAGGACGAUGCGGUCUUUGGGUUUGUGCUGCCCCAGACGACUCGCCCGA	(((....(((..((.(((..(((.........))).)))))..))))))..	none	G
>1734		TGACCTCGTCTGCACCTCCC	20	0	0	0	1	2	1	4	3	GGGAGGACGAUGCGGUGACCUCGUCUGCACCUCCCCAGACGACUCGCCCGA	((((((....(((...(((...))).)))))))))................	none	none
>1735		TGACTCGTCTGTTTCGTTCC	20	0	0	0	1	2	1	4	3	GGGAGGACGAUGCGGUGACUCGUCUGUUUCGUUCCCAGACGACUCGCCCGA	............(((.((.(((((((.........))))))).))..))).	VI	B
>1736		TGAGTCATTCCCTTCGTCCC	20	0	0	1	0	1	2	4	3	GGGAGGACGAUGCGGUGAGUCAUUCCCUUCGUCCCCAGACGACUCGCCCGA	.((.((((((...((.((.....)))).))))))))...............	II	F
>1737		TGAGTCGTTCCCTTCCTCCC	20	0	0	0	0	1	3	4	2	GGGAGGACGAUGCGGUGAGUCGUUCCCUUCCUCCCCAGACGACUCGCCCGA	(((((((.((..((......)).))...)))))))................	II	none
>1738		TGAGTCGTTCTTTTCGTCCC	20	0	0	0	1	2	1	4	3	GGGAGGACGAUGCGGUGAGUCGUUCUUUUCGUCCCCAGACGACUCGCCCGA	............(((.(((((((.((..........)))))))))..))).	II	B
>1739		TGAGTCGTTTCATTCGTCCC	20	0	0	0	2	1	1	4	3	GGGAGGACGAUGCGGUGAGUCGUUUCAUUCGUCCCCAGACGACUCGCCCGA	.((.((((((((((......))...)).))))))))...............	none	F
>1740		TGAGTCGTTTTCTTCGTCCC	20	0	0	0	1	0	3	4	2	GGGAGGACGAUGCGGUGAGUCGUUUUCUUCGUCCCCAGACGACUCGCCCGA	............(((.((((((...(((........)))))))))..))).	II	none
>1741		TGCCTGTCTTCTGCGCTCCC	20	0	1	1	0	2	0	4	3	GGGAGGACGAUGCGGUGCCUGUCUUCUGCGCUCCCCAGACGACUCGCCCGA	............(((.((..(((.((((.......)))).)))..))))).	none	B
>1742		TGCCTTTCGTCTGCGCTCCC	20	0	0	1	0	3	0	4	2	GGGAGGACGAUGCGGUGCCUUUCGUCUGCGCUCCCCAGACGACUCGCCCGA	............(((.((...(((((((.......)))))))...))))).	none	B
>1743		TGCGACGTCTGTTTTCTCCC	20	0	0	2	1	0	1	4	3	GGGAGGACGAUGCGGUGCGACGUCUGUUUUCUCCCCAGACGACUCGCCCGA	............(((.((((((((((.........))))))..))))))).	none	B
>1744		TGCGACTCGTCACTCCTCCC	20	0	0	2	1	1	0	4	3	GGGAGGACGAUGCGGUGCGACUCGUCACUCCUCCCCAGACGACUCGCCCGA	............(((.((((.(((((...........))))).))))))).	none	B
>1745		TGCGACTCGTCACTCGTCCC	20	0	1	2	0	1	0	4	3	GGGAGGACGAUGCGGUGCGACUCGUCACUCGUCCCCAGACGACUCGCCCGA	............(((.((((.(((((...........))))).))))))).	none	B
>1746		TGCGTTTCGTCAGCTCTCCC	20	0	0	1	0	1	2	4	3	GGGAGGACGAUGCGGUGCGUUUCGUCAGCUCUCCCCAGACGACUCGCCCGA	............(((.(((..(((((...........)))))..)))))).	none	none
>1747		TGCGTTTCGTCGATTGCCTC	20	0	0	2	1	1	0	4	3	GGGAGGACGAUGCGGUGCGUUUCGUCGAUUGCCUCCAGACGACUCGCCCGA	............(((.(((..(((((...........)))))..)))))).	none	none
>1748		TGCTGTCGCCTGTTCGTCCC	20	0	0	1	0	3	0	4	2	GGGAGGACGAUGCGGUGCUGUCGCCUGUUCGUCCCCAGACGACUCGCCCGA	............(((.((.((((.(((........))).))))..))))).	I	none
>1749		TGCTGTCGTCTGTCCGTCCC	20	0	0	1	1	0	2	4	3	GGGAGGACGAUGCGGUGCUGUCGUCUGUCCGUCCCCAGACGACUCGCCCGA	............(((.((.((((((((........))))))))..))))).	I	B
>1750		TGCTGTCGTCTGTCGTCCC	19	0	0	1	2	1	0	4	3	GGGAGGACGAUGCGGUGCUGUCGUCUGUCGUCCCCAGACGACUCGCCCGA	............(((.((.((((((((.......))))))))..))))).	I	B
>1751		TGCTGTCGTCTGTTCGTACC	20	0	0	0	1	1	2	4	3	GGGAGGACGAUGCGGUGCUGUCGUCUGUUCGUACCCAGACGACUCGCCCGA	............(((.((.((((((((........))))))))..))))).	I	B
>1752		TGCTGTCGTCTGTTCGTCCA	20	0	0	0	2	1	1	4	3	GGGAGGACGAUGCGGUGCUGUCGUCUGUUCGUCCACAGACGACUCGCCCGA	............(((.((.(((((((((......)))))))))..))))).	I	B
>1753		TGTCGGTTGTCTGATCTCCC	20	0	0	2	1	0	1	4	3	GGGAGGACGAUGCGGUGUCGGUUGUCUGAUCUCCCCAGACGACUCGCCCGA	............(((...((((.(((((.......))))).)).)).))).	none	none
>1754		TGTCGTAGCCTATCCGCCCG	20	0	0	0	0	2	2	4	2	GGGAGGACGAUGCGGUGUCGUAGCCUAUCCGCCCGCAGACGACUCGCCCGA	(((((..((.(((((...((.........)).)))))..)).))).))...	none	H
>1755		TGTCGTTCTGGTTGTCCCGC	20	0	2	2	0	0	0	4	2	GGGAGGACGAUGCGGUGUCGUUCUGGUUGUCCCGCCAGACGACUCGCCCGA	.......((..(((..(((((.((((........))))))))).))).)).	none	D
>1756		TGTCTCGTCTGCGCTCTCCC	20	0	1	1	1	1	0	4	4	GGGAGGACGAUGCGGUGUCUCGUCUGCGCUCUCCCCAGACGACUCGCCCGA	(((..(((........)))(((((((.........)))))))....)))..	none	none
>1760		TTCGTCTGCGTTCCTCCGGC	20	0	0	1	1	1	1	4	4	GGGAGGACGAUGCGGUUCGUCUGCGUUCCUCCGGCCAGACGACUCGCCCGA	.......((..(((..((((((((.........)).))))))..))).)).	none	D
>1761		TTCGTCTGGTTTTGGCGCGC	20	0	1	2	1	0	0	4	3	GGGAGGACGAUGCGGUUCGUCUGGUUUUGGCGCGCCAGACGACUCGCCCGA	.......((..(((..((((((((..........))))))))..))).)).	none	D
>1762		TTCTGTCGTCTGTTCGTCC	19	0	0	1	1	1	1	4	4	GGGAGGACGAUGCGGUUCUGUCGUCUGUUCGUCCCAGACGACUCGCCCGA	............(((....((((((((.......))))))))....))).	I	B
>1764		TTTGGGGTTTCCCCTGCCC	19	0	2	2	0	0	0	4	2	GGGAGGACGAUGCGGUUUGGGGUUUCCCCUGCCCCAGACGACUCGCCCGA	(((((..((.((.((...((((...))))...))))..)).))).))...	VIII	H
>1765		TTTGGGGTTTTCCCGTGTTC	20	0	3	1	0	0	0	4	2	GGGAGGACGAUGCGGUUUGGGGUUUUCCCGUGUUCCAGACGACUCGCCCGA	(((((..((....((....(((....))).....))...)).))).))...	VIII	H
>1766		TTTGGGGTTTTTTCGTGCCC	20	0	1	3	0	0	0	4	2	GGGAGGACGAUGCGGUUUGGGGUUUUUUCGUGCCCCAGACGACUCGCCCGA	(((....(((..((...(((((..........)))))..))..))))))..	VIII	G
>1767		TTTTGGCTTGTCGTTGTCCC	20	0	0	3	0	1	0	4	2	GGGAGGACGAUGCGGUUUUGGCUUGUCGUUGUCCCCAGACGACUCGCCCGA	((((..((((.((.......))...))))..))))................	VII	none
>1768		ACTCACACATTCCCGGTGTG	20	1	3	0	0	0	0	4	2	GGGAGGACGAUGCGGACUCACACAUUCCCGGUGUGCAGACGACUCGCCCGA	(((....(((..((..(((((((.......))))).)).))..))))))..	none	G
>1769		ACTGGTGTTTTGTTCCCGCGC	21	1	3	0	0	0	0	4	2	GGGAGGACGAUGCGGACUGGUGUUUUGUUCCCGCGCCAGACGACUCGCCCGA	(((....(((..((..((((...............)))).))..))))))..	none	G
>1770		GCCTTTCGTCGATGACTCCC	20	1	1	1	0	0	1	4	4	GGGAGGACGAUGCGGGCCUUUCGUCGAUGACUCCCCAGACGACUCGCCCGA	............(((((...(((((............)))))...))))).	none	none
>1771		TATGGGGTTTTCCCGTGCCC	20	1	3	0	0	0	0	4	2	GGGAGGACGAUGCGGUAUGGGGUUUUCCCGUGCCCCAGACGACUCGCCCGA	(((....(((..((...(((((..........)))))..))..))))))..	VIII	G
>1772		TATTGTTTTCTGTCGTTGTG	20	1	2	1	0	0	0	4	3	GGGAGGACGAUGCGGUAUUGUUUUCUGUCGUUGUGCAGACGACUCGCCCGA	............(((....((..((((........))))..))....))).	none	none
>1773		TCCTGGCTTGTGTTGTCCC	19	1	1	1	1	0	0	4	4	GGGAGGACGAUGCGGUCCUGGCUUGUGUUGUCCCCAGACGACUCGCCCGA	...(((((......)))))(((..((...(((....))).))..)))...	VII	E
>1774		TCTGACGTTTGTTCCCGCGC	20	1	3	0	0	0	0	4	2	GGGAGGACGAUGCGGUCUGACGUUUGUUCCCGCGCCAGACGACUCGCCCGA	(((....(((..((.((((.((..........)).))))))..))))))..	none	G
>1775		TCTTGTGCTGTTTGTGGCGC	20	1	3	0	0	0	0	4	2	GGGAGGACGAUGCGGUCUUGUGCUGUUUGUGGCGCCAGACGACUCGCCCGA	(((....(((..((.(((...((........))...)))))..))))))..	none	G
>1776		TTTGGCGTTTTCCCGTGCCC	20	1	1	2	0	0	0	4	3	GGGAGGACGAUGCGGUUUGGCGUUUUCCCGUGCCCCAGACGACUCGCCCGA	(((....(((..((....(((..........))).....))..))))))..	VIII	G
>1777		TTTGGGCTTTTCCCGTGCCC	20	1	1	2	0	0	0	4	3	GGGAGGACGAUGCGGUUUGGGCUUUUCCCGUGCCCCAGACGACUCGCCCGA	(((....(((..((....((((.........))))....))..))))))..	VIII	G
>1778		TTTGGGGTTTATCCCGTGCCC	21	1	2	1	0	0	0	4	3	GGGAGGACGAUGCGGUUUGGGGUUUAUCCCGUGCCCCAGACGACUCGCCCGA	(((....(((..((...(((((...........)))))..))..))))))..	VIII	G
>1779		TTTGGGGTTTCTCTCGGCCC	20	1	2	1	0	0	0	4	3	GGGAGGACGAUGCGGUUUGGGGUUUCUCUCGGCCCCAGACGACUCGCCCGA	(((....(((..((...(((((..........)))))..))..))))))..	none	G
>1780		TTTGGGGTTTGTCCCTGCCC	20	1	1	2	0	0	0	4	3	GGGAGGACGAUGCGGUUUGGGGUUUGUCCCUGCCCCAGACGACUCGCCCGA	(((....(((..((...(((((..........)))))..))..))))))..	VIII	G
>1781		TTTGGGGTTTTCACCCGCCC	20	1	2	1	0	0	0	4	3	GGGAGGACGAUGCGGUUUGGGGUUUUCACCCGCCCCAGACGACUCGCCCGA	(((....(((..((...(((((..........)))))..))..))))))..	none	G
>1782		TTTGGGGTTTTCCCGAGCCC	20	1	2	0	0	1	0	4	3	GGGAGGACGAUGCGGUUUGGGGUUUUCCCGAGCCCCAGACGACUCGCCCGA	(((....(((..((...(((((..........)))))..))..))))))..	VIII	G
>1783		TTTGGGGTTTTCCCGTGCAC	20	1	3	0	0	0	0	4	2	GGGAGGACGAUGCGGUUUGGGGUUUUCCCGUGCACCAGACGACUCGCCCGA	(((((..((....(((...(((....)))....)))...)).))).))...	VIII	H
>1784		TTTGTTGTGCTTGATATGCCC	21	1	3	0	0	0	0	4	2	GGGAGGACGAUGCGGUUUGUUGUGCUUGAUAUGCCCCAGACGACUCGCCCGA	(((....(((..((...((....((.......))..))..))..))))))..	XI	G
>1785		CAATGCTTACGTGCACGCGC	20	2	2	0	0	0	0	4	2	GGGAGGACGAUGCGGCAAUGCUUACGUGCACGCGCCAGACGACUCGCCCGA	(((((..((.((..((..(((......))).))..))..)).))).))...	none	H
>1786		CTTGCGATATTCCCGGTCGC	20	2	2	0	0	0	0	4	2	GGGAGGACGAUGCGGCUUGCGAUAUUCCCGGUCGCCAGACGACUCGCCCGA	(((....(((..((.((.((((.........)))).)).))..))))))..	none	G
>1787		TTTGGGGTACTTCCCGCCC	19	2	2	0	0	0	0	4	2	GGGAGGACGAUGCGGUUUGGGGUACUUCCCGCCCCAGACGACUCGCCCGA	(((....(((..((...(((((.........)))))..))..))))))..	IX	G
>1788		TTTGGGGTGTTTCCCCGCCC	20	2	1	1	0	0	0	4	3	GGGAGGACGAUGCGGUUUGGGGUGUUUCCCCGCCCCAGACGACUCGCCCGA	(((((..((.((.((...((((.....)))).)).))..)).))).))...	none	H
>1789		TTTGGGGTTTTTGCCCGCCC	20	2	1	1	0	0	0	4	3	GGGAGGACGAUGCGGUUUGGGGUUUUUGCCCGCCCCAGACGACUCGCCCGA	(((....(((..((...(((((..........)))))..))..))))))..	none	G
>1796		AACATTGGGGGGGGTGTTCC	20	0	1	1	1	0	0	3	3	GGGAGGACGAUGCGGAACAUUGGGGGGGGUGUUCCCAGACGACUCGCCCGA	(((((..((.((.((((((..........))))))))..)).))).))...	none	H
>1798		ACATGACGTCTGTTCGTCCC	20	0	0	0	1	0	2	3	2	GGGAGGACGAUGCGGACAUGACGUCUGUUCGUCCCCAGACGACUCGCCCGA	.((.((((((....(((.....)))...))))))))...............	I	F
>1800		ACCTGATCGTCTGAGCTCCC	20	0	0	1	1	0	1	3	3	GGGAGGACGAUGCGGACCUGAUCGUCUGAGCUCCCCAGACGACUCGCCCGA	((((((.((...))..)))(((((((((.......))))))).)).)))..	none	none
>1801		ACCTGTAGTATGTTCGTCCC	20	0	0	0	2	1	0	3	2	GGGAGGACGAUGCGGACCUGUAGUAUGUUCGUCCCCAGACGACUCGCCCGA	.((.((((((.....((.....))....))))))))...............	I	F
>1802		ACCTGTAGTCTGTTCGTCAC	20	0	0	1	0	1	1	3	3	GGGAGGACGAUGCGGACCUGUAGUCUGUUCGUCACCAGACGACUCGCCCGA	............(((....((.(((((........))))).))....))).	I	B
>1803		ACCTGTAGTCTGTTCGTCCA	20	0	0	2	1	0	0	3	2	GGGAGGACGAUGCGGACCUGUAGUCUGUUCGUCCACAGACGACUCGCCCGA	(((.((((((....(((.....)))...)))))).....((...)))))..	I	none
>1804		ACCTGTCGTCTGTTAGTCAC	20	0	0	1	1	1	0	3	3	GGGAGGACGAUGCGGACCUGUCGUCUGUUAGUCACCAGACGACUCGCCCGA	............(((....((((((((........))))))))....))).	I	B
>1806		ACCTGTCGTCTGTTCGTACA	20	0	0	0	2	1	0	3	2	GGGAGGACGAUGCGGACCUGUCGUCUGUUCGUACACAGACGACUCGCCCGA	............(((....(((((((((......)))))))))....))).	I	B
>1807		ACGACTCGTCTACACCTCCC	20	0	0	0	0	1	2	3	2	GGGAGGACGAUGCGGACGACUCGUCUACACCUCCCCAGACGACUCGCCCGA	............(((.(((.((((((..........)))))).))).))).	none	B
>1808		ACGACTCGTCTCACGCTCCC	20	0	1	1	0	1	0	3	3	GGGAGGACGAUGCGGACGACUCGUCUCACGCUCCCCAGACGACUCGCCCGA	............(((.(((.((((((..........)))))).))).))).	none	B
>1809		ACGATCTTCTGGCTCCTCCC	20	0	0	0	1	1	1	3	3	GGGAGGACGAUGCGGACGAUCUUCUGGCUCCUCCCCAGACGACUCGCCCGA	............(((.(((((.(((((.......))))).)).))).))).	none	none
>1810		ACGTCTCGTCTGTGGGCCGC	20	0	0	1	2	0	0	3	2	GGGAGGACGAUGCGGACGUCUCGUCUGUGGGCCGCCAGACGACUCGCCCGA	............(((.((..(((((((........)))))))..)).))).	none	B
>1813		AGAGTCCGTCTGTTGGCCGC	20	0	0	1	1	1	0	3	3	GGGAGGACGAUGCGGAGAGUCCGUCUGUUGGCCGCCAGACGACUCGCCCGA	............(((.(((((.(((((........))))))))))..))).	none	none
>1814		AGAGTCGTTCCCTTCGTCCC	20	0	0	0	1	0	2	3	2	GGGAGGACGAUGCGGAGAGUCGUUCCCUUCGUCCCCAGACGACUCGCCCGA	.((.((((((...(((.......)))..))))))))...............	II	F
>1816		AGTTTCCTCTGGTTCGTCCC	20	0	0	0	0	1	2	3	2	GGGAGGACGAUGCGGAGUUUCCUCUGGUUCGUCCCCAGACGACUCGCCCGA	.((.((((((....(((....)))....))))))))...............	IV	F
>1817		ATGATTTCGTCTGTACTCCC	20	0	1	1	1	0	0	3	3	GGGAGGACGAUGCGGAUGAUUUCGUCUGUACUCCCCAGACGACUCGCCCGA	............(((..((..(((((((.......))))))).))..))).	none	B
>1821		ATTAACCTCCCTTCCGCATC	20	0	2	1	0	0	0	3	2	GGGAGGACGAUGCGGAUUAACCUCCCUUCCGCAUCCAGACGACUCGCCCGA	(((((...((((((((...........)))))))).......))).))...	none	none
>1826		CACGAGTTCGTCTCACTCCC	20	0	0	0	0	1	2	3	2	GGGAGGACGAUGCGGCACGAGUUCGUCUCACUCCCCAGACGACUCGCCCGA	............(((..(((((.(((((........)))))))))).))).	none	none
>1827		CACGTCCTTCACTCCCTCCC	20	0	0	2	1	0	0	3	2	GGGAGGACGAUGCGGCACGUCCUUCACUCCCUCCCCAGACGACUCGCCCGA	(((((((((........))))).....))))....................	none	none
>1828		CAGTCGATCTGATTCTTCCC	20	0	1	0	1	1	0	3	3	GGGAGGACGAUGCGGCAGUCGAUCUGAUUCUUCCCCAGACGACUCGCCCGA	.............((((((((.((((.........))))))))).)))...	none	C
>1829		CAGTCGGCTGTTTTCCGCCC	20	0	0	2	1	0	0	3	2	GGGAGGACGAUGCGGCAGUCGGCUGUUUUCCGCCCCAGACGACUCGCCCGA	.............((((((((.(((..........))).))))).)))...	none	none
>1832		CATGACTTGCTGCGTTGGTC	20	0	1	0	1	0	1	3	3	GGGAGGACGAUGCGGCAUGACUUGCUGCGUUGGUCCAGACGACUCGCCCGA	(((.((((...((.(((.....))).))....))))...((...)))))..	none	none
>1833		CATGTTCGTCTGCCCCTCCC	20	0	0	0	1	1	1	3	3	GGGAGGACGAUGCGGCAUGUUCGUCUGCCCCUCCCCAGACGACUCGCCCGA	.............(((..((.((((((........))))))))..)))...	none	C
>1834		CATTCGTCTGATTACCTCCC	20	0	0	0	0	2	1	3	2	GGGAGGACGAUGCGGCAUUCGUCUGAUUACCUCCCCAGACGACUCGCCCGA	.............(((..(((((((..........)))))))...)))...	none	C
>1835		CATTTCGTCTGTTGGCGCCC	20	0	0	1	1	1	0	3	3	GGGAGGACGAUGCGGCAUUUCGUCUGUUGGCGCCCCAGACGACUCGCCCGA	.............(((...(((((((..((...)))))))))...)))...	none	none
>1836		CCACTCGTCTGCTCACTCCC	20	0	0	0	1	1	1	3	3	GGGAGGACGAUGCGGCCACUCGUCUGCUCACUCCCCAGACGACUCGCCCGA	.............(((...(((((((.........)))))))...)))...	none	C
>1837		CCACTCTTCCTTACCCTCCC	20	0	0	2	1	0	0	3	2	GGGAGGACGAUGCGGCCACUCUUCCUUACCCUCCCCAGACGACUCGCCCGA	((((((.......((........))....))))))................	none	none
>1838		CCAGCTCGTTCTGTGCTCCC	20	0	0	1	2	0	0	3	2	GGGAGGACGAUGCGGCCAGCUCGUUCUGUGCUCCCCAGACGACUCGCCCGA	(((((.((((.((.....)))).....)).)))))................	none	none
>1839		CCAGTCTCTGCTTACCTCCC	20	0	0	1	0	1	1	3	3	GGGAGGACGAUGCGGCCAGUCUCUGCUUACCUCCCCAGACGACUCGCCCGA	.............(((.((((((((..........)))).)))).)))...	none	C
>1840		CCAGTTGTTCTGTGTCCCCC	20	0	0	0	1	0	2	3	2	GGGAGGACGAUGCGGCCAGUUGUUCUGUGUCCCCCCAGACGACUCGCCCGA	(((.((((........(((.....))).)))).)))...............	none	none
>1841		CCATATCCTCCTTCCCTCCC	20	0	1	0	1	0	1	3	3	GGGAGGACGAUGCGGCCAUAUCCUCCUUCCCUCCCCAGACGACUCGCCCGA	(((((((.(((........))).))).))))....................	none	none
>1843		CCCCATTTCCTTCTCCCCCC	20	0	0	2	1	0	0	3	2	GGGAGGACGAUGCGGCCCCAUUUCCUUCUCCCCCCCAGACGACUCGCCCGA	(((.(((.((...((........)).))))).)))................	none	F
>1844		CCCCTTCGTCCTTTCCTCCC	20	0	0	1	2	0	0	3	2	GGGAGGACGAUGCGGCCCCUUCGUCCUUUCCUCCCCAGACGACUCGCCCGA	((((((((((..........)))))))......)))...............	none	none
>1845		CCCGTCGTCTGTTATCCCCC	20	0	1	1	1	0	0	3	3	GGGAGGACGAUGCGGCCCGUCGUCUGUUAUCCCCCCAGACGACUCGCCCGA	.............(((..((((((((.........))))))))..)))...	none	C
>1846		CCCGTTGTCTGGTACTCCCC	20	0	0	1	1	1	0	3	3	GGGAGGACGAUGCGGCCCGUUGUCUGGUACUCCCCCAGACGACUCGCCCGA	.............(((..((.((((((.......)))))).))..)))...	none	C
>1847		CCCGTTGTCTGTTTCCTCCC	20	0	0	0	0	2	1	3	2	GGGAGGACGAUGCGGCCCGUUGUCUGUUUCCUCCCCAGACGACUCGCCCGA	.............(((..((.(((((.........))))).))..)))...	none	C
>1848		CCCTCGTCTGGTTTCGTCCC	20	0	0	1	1	1	0	3	3	GGGAGGACGAUGCGGCCCUCGUCUGGUUUCGUCCCCAGACGACUCGCCCGA	(((.((.((...)).)).((((((((........))))))))....)))..	none	none
>1849		CCCTGTCGTCGGTTCGTCCC	20	0	0	1	1	1	0	3	3	GGGAGGACGAUGCGGCCCUGUCGUCGGUUCGUCCCCAGACGACUCGCCCGA	............(((....((((((((.......)).))))))....))).	I	B
>1850		CCCTGTCGTCTGGTCGTCCC	20	0	0	1	0	0	2	3	2	GGGAGGACGAUGCGGCCCUGUCGUCUGGUCGUCCCCAGACGACUCGCCCGA	............(((....(((((((((......)))))))))....))).	I	B
>1851		CCCTGTCGTCTGTGCGTCCC	20	0	0	0	0	2	1	3	2	GGGAGGACGAUGCGGCCCUGUCGUCUGUGCGUCCCCAGACGACUCGCCCGA	............(((....((((((((........))))))))....))).	I	B
>1852		CCCTGTCGTCTGTTCGGTTC	20	0	0	0	0	2	1	3	2	GGGAGGACGAUGCGGCCCUGUCGUCUGUUCGGUUCCAGACGACUCGCCCGA	............(((....((((((((........))))))))....))).	I	B
>1853		CCCTGTCGTCTGTTTCGTCCC	21	0	0	0	2	0	1	3	2	GGGAGGACGAUGCGGCCCUGUCGUCUGUUUCGUCCCCAGACGACUCGCCCGA	............(((....((((((((.........))))))))....))).	I	B
>1854		CCCTGTCGTCTGTTTCTCCC	20	0	0	0	1	1	1	3	3	GGGAGGACGAUGCGGCCCUGUCGUCUGUUUCUCCCCAGACGACUCGCCCGA	............(((....((((((((........))))))))....))).	I	B
>1855		CCCTGTGGTCTGTTCGTCCC	20	0	0	0	0	2	1	3	2	GGGAGGACGAUGCGGCCCUGUGGUCUGUUCGUCCCCAGACGACUCGCCCGA	............(((....((.(((((........))))).))....))).	I	B
>1857		CCCTTTCGTCTGTTCTGCCC	20	0	0	2	1	0	0	3	2	GGGAGGACGAUGCGGCCCUUUCGUCUGUUCUGCCCCAGACGACUCGCCCGA	((((((.((...))..))).(((((((........)))))))....)))..	none	none
>1858		CCGAACTCGTTTGCACTCCC	20	0	0	0	1	0	2	3	2	GGGAGGACGAUGCGGCCGAACUCGUUUGCACUCCCCAGACGACUCGCCCGA	............(((.(((..((((.((.......)).)))).))).))).	none	none
>1859		CCGAAGTCGTCTACCCTCCC	20	0	0	2	0	1	0	3	2	GGGAGGACGAUGCGGCCGAAGUCGUCUACCCUCCCCAGACGACUCGCCCGA	............(((.(((.(((((((.........)))))))))).))).	none	B
>1860		CCGACTCTCTGTTTCCACCC	20	0	1	1	1	0	0	3	3	GGGAGGACGAUGCGGCCGACUCUCUGUUUCCACCCCAGACGACUCGCCCGA	............(((.(((.((((((.........)))).)).))).))).	none	B
>1861		CCGAGTCTGTCTTTCGTCCC	20	0	0	2	0	0	1	3	2	GGGAGGACGAUGCGGCCGAGUCUGUCUUUCGUCCCCAGACGACUCGCCCGA	............(((.((((((.((((.........)))))))))).))).	none	B
>1862		CCGCAACGTTCAACTCTCCC	20	0	1	2	0	0	0	3	2	GGGAGGACGAUGCGGCCGCAACGUUCAACUCUCCCCAGACGACUCGCCCGA	(((((((((.(((....))).)).))....)))))................	none	none
>1863		CCGCAATCCTCTTTTGTCCC	20	0	0	2	1	0	0	3	2	GGGAGGACGAUGCGGCCGCAAUCCUCUUUUGUCCCCAGACGACUCGCCCGA	..(((((...(((....))).)))))....(((....)))...........	none	none
>1864		CCGCACCTATCCTCGTACCC	20	0	2	1	0	0	0	3	2	GGGAGGACGAUGCGGCCGCACCUAUCCUCGUACCCCAGACGACUCGCCCGA	(((.(((...(((....)))....)))((((.......))))....)))..	none	none
>1866		CCGCACGTTTTTTCCGCCCC	20	0	2	1	0	0	0	3	2	GGGAGGACGAUGCGGCCGCACGUUUUUUCCGCCCCCAGACGACUCGCCCGA	(((.(((((.(((....))))).....))).))).................	none	none
>1867		CCGCACTTCACTCCACTCCC	20	0	0	1	1	1	0	3	3	GGGAGGACGAUGCGGCCGCACUUCACUCCACUCCCCAGACGACUCGCCCGA	(((((...(((((....)))......))..)))))................	none	none
>1868		CCGCACTTCCTTGCTCTCCC	20	0	1	0	1	1	0	3	3	GGGAGGACGAUGCGGCCGCACUUCCUUGCUCUCCCCAGACGACUCGCCCGA	(((((..((.((.((..(((......)))...)).))..)).))).))...	none	H
>1869		CCGCATGCTTCTCCTCTCCC	20	0	0	2	0	1	0	3	2	GGGAGGACGAUGCGGCCGCAUGCUUCUCCUCUCCCCAGACGACUCGCCCGA	(((((((.((.((........)).))))))).)).................	none	none
>1871		CCGCATTTCCTCACCCTCCC	20	0	0	2	1	0	0	3	2	GGGAGGACGAUGCGGCCGCAUUUCCUCACCCUCCCCAGACGACUCGCCCGA	((((((..(((((....))).....))..))))))................	none	none
>1873		CCGCCACGTCTTCTTCTCCC	20	0	0	2	1	0	0	3	2	GGGAGGACGAUGCGGCCGCCACGUCUUCUUCUCCCCAGACGACUCGCCCGA	(((((((((..((....))..)))).....)))))................	none	none
>1874		CCGCCTCTTGAAAAGTCCCC	20	0	1	2	0	0	0	3	2	GGGAGGACGAUGCGGCCGCCUCUUGAAAAGUCCCCCAGACGACUCGCCCGA	(((.((((((.((....)).)).......)))))))...............	none	none
>1875		CCGCGATCTCTCTTGTCCCC	20	0	1	2	0	0	0	3	2	GGGAGGACGAUGCGGCCGCGAUCUCUCUUGUCCCCCAGACGACUCGCCCGA	(((.(((((((.((....)))))......)))))))...............	none	none
>1876		CCGCGTCCTTTTACCCTCCC	20	0	0	1	1	1	0	3	3	GGGAGGACGAUGCGGCCGCGUCCUUUUACCCUCCCCAGACGACUCGCCCGA	(((((((((.........))))))....)))....................	none	none
>1877		CCGCGTCCTTTTGTTACCCC	20	0	1	1	1	0	0	3	3	GGGAGGACGAUGCGGCCGCGUCCUUUUGUUACCCCCAGACGACUCGCCCGA	(((((((((.........)))))).........)))...............	none	none
>1878		CCGCTACTTCTTTCCCCCCC	20	0	1	1	1	0	0	3	3	GGGAGGACGAUGCGGCCGCUACUUCUUUCCCCCCCCAGACGACUCGCCCGA	(((.(((.((.((....))....))..))).))).................	none	none
>1879		CCGGTCGTCTCTATCGTCCC	20	0	1	1	0	1	0	3	3	GGGAGGACGAUGCGGCCGGUCGUCUCUAUCGUCCCCAGACGACUCGCCCGA	............(((.(((((((((...........))))))).)).))).	none	B
>1880		CCGGTCTTCTGTAACCTCCC	20	0	0	1	0	2	0	3	2	GGGAGGACGAUGCGGCCGGUCUUCUGUAACCUCCCCAGACGACUCGCCCGA	............(((.(((((.((((.........)))).))).)).))).	none	B
>1881		CCGGTCTTCTGTCTCCTCCC	20	0	0	2	0	0	1	3	2	GGGAGGACGAUGCGGCCGGUCUUCUGUCUCCUCCCCAGACGACUCGCCCGA	............(((.(((((.((((.........)))).))).)).))).	none	B
>1883		CCGTAGTTGTCTTACCTCCC	20	0	0	1	0	2	0	3	2	GGGAGGACGAUGCGGCCGUAGUUGUCUUACCUCCCCAGACGACUCGCCCGA	............(((.((.(((.((((.........)))).))))).))).	none	B
>1884		CCGTCATGTCTTTCCCTCCC	20	0	0	2	1	0	0	3	2	GGGAGGACGAUGCGGCCGUCAUGUCUUUCCCUCCCCAGACGACUCGCCCGA	(((((((((.......)))..........))))))................	none	none
>1886		CCGTCTCGTCTTTTCCTCCC	20	0	1	1	1	0	0	3	3	GGGAGGACGAUGCGGCCGUCUCGUCUUUUCCUCCCCAGACGACUCGCCCGA	............(((.((..((((((..........))))))..)).))).	none	none
>1887		CCGTGTTGTTTGATGCTCCC	20	0	0	1	0	1	1	3	3	GGGAGGACGAUGCGGCCGUGUUGUUUGAUGCUCCCCAGACGACUCGCCCGA	............(((.((.((.((.((........)).)).)).)).))).	none	none
>1889		CCTAAGATCTTCCCCCTCCC	20	0	0	1	2	0	0	3	2	GGGAGGACGAUGCGGCCUAAGAUCUUCCCCCUCCCCAGACGACUCGCCCGA	(((.(((.(((..........))).))))))....................	none	none
>1890		CCTAGTCCTCCGGCAGTCTG	20	0	1	1	1	0	0	3	3	GGGAGGACGAUGCGGCCUAGUCCUCCGGCAGUCUGCAGACGACUCGCCCGA	.(((((((...........)))))))(((((((.......)))).)))...	none	none
>1892		CCTAGTTCGTCTGACCTCCC	20	0	0	1	0	0	2	3	2	GGGAGGACGAUGCGGCCUAGUUCGUCUGACCUCCCCAGACGACUCGCCCGA	((((((.((...)).)))(((.((((((.......)))))))))..)))..	none	none
>1894		CCTCGTCTGATTTCTCTCCC	20	0	0	1	0	2	0	3	2	GGGAGGACGAUGCGGCCUCGUCUGAUUUCUCUCCCCAGACGACUCGCCCGA	(((.((.((...)).))(((((((...........)))))))....)))..	none	none
>1895		CCTCTTTCGTCTGACCTCCC	20	0	1	0	1	1	0	3	3	GGGAGGACGAUGCGGCCUCUUUCGUCUGACCUCCCCAGACGACUCGCCCGA	..((((.((...)).))))..(((((((.......))))))).........	none	none
>1896		CCTGCCGTCTGTTCGTCCC	19	0	0	0	1	1	1	3	3	GGGAGGACGAUGCGGCCUGCCGUCUGUUCGUCCCCAGACGACUCGCCCGA	.((.((((((..(((....))).....))))))))...............	I	F
>1897		CCTGTCGTCTCAAACGTCCC	20	0	0	0	1	0	2	3	2	GGGAGGACGAUGCGGCCUGUCGUCUCAAACGUCCCCAGACGACUCGCCCGA	.............(((..(((((((...........)))))))..)))...	none	C
>1898		CCTGTCGTCTGTTCGTCCT	19	0	0	1	1	1	0	3	3	GGGAGGACGAUGCGGCCUGUCGUCUGUUCGUCCUCAGACGACUCGCCCGA	.............(((..((((((((........))))))))..)))...	I	C
>1899		CCTGTCGTCTGTTCTTCCC	19	0	0	0	1	0	2	3	2	GGGAGGACGAUGCGGCCUGUCGUCUGUUCUUCCCCAGACGACUCGCCCGA	.............(((..((((((((........))))))))..)))...	I	C
>1900		CCTGTCGTCTTACGCGTCCC	20	0	0	1	1	0	1	3	3	GGGAGGACGAUGCGGCCUGUCGUCUUACGCGUCCCCAGACGACUCGCCCGA	.............(((..(((((((...........)))))))..)))...	none	C
>1901		CCTGTCTTCTGTTAGCTCCC	20	0	0	0	1	1	1	3	3	GGGAGGACGAUGCGGCCUGUCUUCUGUUAGCUCCCCAGACGACUCGCCCGA	.............(((..(((.((((.........)))).)))..)))...	none	C
>1903		CCTGTTCGTCTTGCGCTCCC	20	0	1	1	1	0	0	3	3	GGGAGGACGAUGCGGCCUGUUCGUCUUGCGCUCCCCAGACGACUCGCCCGA	((((((((((..........))))).....)))))................	none	none
>1904		CCTGTTGTCTGGCTCCTCCC	20	0	0	1	1	0	1	3	3	GGGAGGACGAUGCGGCCUGUUGUCUGGCUCCUCCCCAGACGACUCGCCCGA	(((((((.......(((........))))))))))................	none	none
>1905		CCTGTTGTGCTTGATATGCCC	21	0	2	1	0	0	0	3	2	GGGAGGACGAUGCGGCCUGUUGUGCUUGAUAUGCCCCAGACGACUCGCCCGA	(((....(((..((..(((....((.......))..))).))..))))))..	XI	G
>1906		CCTTCGTCTGATTCCTTCCC	20	0	0	2	0	0	1	3	2	GGGAGGACGAUGCGGCCUUCGUCUGAUUCCUUCCCCAGACGACUCGCCCGA	((((((.((...)).)))(((((((..........)))))))....)))..	none	none
>1907		CCTTCGTCTGTTAGGCTCCC	20	0	0	1	0	1	1	3	3	GGGAGGACGAUGCGGCCUUCGUCUGUUAGGCUCCCCAGACGACUCGCCCGA	((((((.((...)).)))(((((((...((...)))))))))....)))..	none	none
>1908		CCTTTCGTCTGGTCTCCCCC	20	0	0	2	0	1	0	3	2	GGGAGGACGAUGCGGCCUUUCGUCUGGUCUCCCCCCAGACGACUCGCCCGA	((((((.((...)).))).((((((((.......))))))))....)))..	none	none
>1909		CCTTTCGTCTGGTGCTCCCC	20	0	1	0	0	2	0	3	2	GGGAGGACGAUGCGGCCUUUCGUCUGGUGCUCCCCCAGACGACUCGCCCGA	((((((.((...)).))).((((((((.......))))))))....)))..	none	none
>1910		CCTTTCGTCTGTAAGCTCCC	20	0	0	1	0	0	2	3	2	GGGAGGACGAUGCGGCCUUUCGUCUGUAAGCUCCCCAGACGACUCGCCCGA	((((((.((...)).))).(((((((.........)))))))....)))..	none	none
>1911		CCTTTCGTCTGTAGCCTCCG	20	0	0	0	0	2	1	3	2	GGGAGGACGAUGCGGCCUUUCGUCUGUAGCCUCCGCAGACGACUCGCCCGA	((((((.((...)).))).(((((((.........)))))))....)))..	none	none
>1912		CCTTTCGTTCTGACCTCCC	19	0	0	0	0	1	2	3	2	GGGAGGACGAUGCGGCCUUUCGUUCUGACCUCCCCAGACGACUCGCCCGA	((((((((((.........)))).....))))))................	V	none
>1913		CGACCCCTCTGTTCCCTCCC	20	0	0	0	0	2	1	3	2	GGGAGGACGAUGCGGCGACCCCUCUGUUCCCUCCCCAGACGACUCGCCCGA	((((((((((...((....)).)).))..))))))................	III	none
>1914		CGACCTCGTCTTGTGTCCCC	20	0	0	2	0	1	0	3	2	GGGAGGACGAUGCGGCGACCUCGUCUUGUGUCCCCCAGACGACUCGCCCGA	.............(((((..((((((..........)))))).)))))...	none	C
>1915		CGACGTTGCTCTGCGCTCCC	20	0	0	2	1	0	0	3	2	GGGAGGACGAUGCGGCGACGUUGCUCUGCGCUCCCCAGACGACUCGCCCGA	(((((..((.((.((.((((........)).))))))..)).))).))...	none	H
>1916		CGACTACTCTGGCTCCTCCC	20	0	0	0	2	1	0	3	2	GGGAGGACGAUGCGGCGACUACUCUGGCUCCUCCCCAGACGACUCGCCCGA	.............(((((....(((((.......)))))....)))))...	none	none
>1917		CGACTCCTCAGTTCCCTCCC	20	0	0	0	0	1	2	3	2	GGGAGGACGAUGCGGCGACUCCUCAGUUCCCUCCCCAGACGACUCGCCCGA	((((((....((.((.....)).))....))))))................	III	none
>1918		CGACTCCTCTGATCCTTCCC	20	0	0	0	0	2	1	3	2	GGGAGGACGAUGCGGCGACUCCUCUGAUCCUUCCCCAGACGACUCGCCCGA	.............(((((.((.((((.........)))).)).)))))...	III	C
>1919		CGACTCCTCTGCCTTCTCCC	20	0	0	1	2	0	0	3	2	GGGAGGACGAUGCGGCGACUCCUCUGCCUUCUCCCCAGACGACUCGCCCGA	.............(((((.((.((((.........)))).)).)))))...	none	C
>1920		CGACTCCTCTGTTCCCC	17	0	0	0	1	2	0	3	2	GGGAGGACGAUGCGGCGACUCCUCUGUUCCCCCAGACGACUCGCCCGA	.............(((((.((.((((......)))).)).)))))...	none	C
>1922		CGACTCCTCTGTTCCTCCCC	20	0	0	0	0	1	2	3	2	GGGAGGACGAUGCGGCGACUCCUCUGUUCCUCCCCCAGACGACUCGCCCGA	.............(((((.((.((((.........)))).)).)))))...	none	C
>1923		CGACTCGGTCTTTTCGTCCC	20	0	0	0	0	2	1	3	2	GGGAGGACGAUGCGGCGACUCGGUCUUUUCGUCCCCAGACGACUCGCCCGA	.((.((((((......(((...)))...))))))))...............	none	F
>1924		CGACTCGTACTGCTCTTCCC	20	0	0	0	0	1	2	3	2	GGGAGGACGAUGCGGCGACUCGUACUGCUCUUCCCCAGACGACUCGCCCGA	.............(((((.((((.(((........))))))).)))))...	none	C
>1925		CGACTCGTCATGCTGTCCCC	20	0	0	1	1	1	0	3	3	GGGAGGACGAUGCGGCGACUCGUCAUGCUGUCCCCCAGACGACUCGCCCGA	.............(((((.(((((.((........))))))).)))))...	none	C
>1926		CGACTCTCTGGATTCGTCCC	20	0	0	1	1	0	1	3	3	GGGAGGACGAUGCGGCGACUCUCUGGAUUCGUCCCCAGACGACUCGCCCGA	.............(((((.(((((((........))))).)).)))))...	none	C
>1927		CGACTTCGTCTGAACCTCCC	20	0	0	0	0	1	2	3	2	GGGAGGACGAUGCGGCGACUUCGUCUGAACCUCCCCAGACGACUCGCCCGA	.............(((((..(((((((........))))))).)))))...	none	C
>1928		CGAGCTCTCTGTTTTCTCCC	20	0	1	0	1	0	1	3	3	GGGAGGACGAUGCGGCGAGCUCUCUGUUUUCUCCCCAGACGACUCGCCCGA	.............((((((.((((((.........)))).))))))))...	none	C
>1929		CGAGCTTCTGACGCCATCCC	20	0	0	2	0	1	0	3	2	GGGAGGACGAUGCGGCGAGCUUCUGACGCCAUCCCCAGACGACUCGCCCGA	.............((((((..((((..........))))...))))))...	none	none
>1930		CGAGCTTCTGTGTTTCTCCC	20	0	0	1	0	1	1	3	3	GGGAGGACGAUGCGGCGAGCUUCUGUGUUUCUCCCCAGACGACUCGCCCGA	.............((((((..((((..........))))...))))))...	none	none
>1931		CGATCGGTTCTGACCCTCCC	20	0	1	1	1	0	0	3	3	GGGAGGACGAUGCGGCGAUCGGUUCUGACCCUCCCCAGACGACUCGCCCGA	.............((((((((..((((........))))))).)))))...	none	C
>1932		CGATCTGGGTACCGCATCCC	20	0	0	2	0	1	0	3	2	GGGAGGACGAUGCGGCGAUCUGGGUACCGCAUCCCCAGACGACUCGCCCGA	.............(((((((((((.........))))))....)))))...	none	none
>1933		CGATCTTCGTCTGCACTCCC	20	0	0	0	0	1	2	3	2	GGGAGGACGAUGCGGCGAUCUUCGUCUGCACUCCCCAGACGACUCGCCCGA	.............(((((...(((((((.......))))))).)))))...	none	C
>1934		CGATGTCTCTGTCCCGTCCC	20	0	0	0	1	1	1	3	3	GGGAGGACGAUGCGGCGAUGUCUCUGUCCCGUCCCCAGACGACUCGCCCGA	.............(((((.(((((((.........)))).))))))))...	none	C
>1935		CGATTCCTCTGAATCCCCCC	20	0	0	1	1	1	0	3	3	GGGAGGACGAUGCGGCGAUUCCUCUGAAUCCCCCCCAGACGACUCGCCCGA	.............(((((.((.((((.........)))).)).)))))...	none	C
>1936		CGATTCGATCTTTTCGTCCC	20	0	0	0	0	1	2	3	2	GGGAGGACGAUGCGGCGAUUCGAUCUUUUCGUCCCCAGACGACUCGCCCGA	.((.((((((.....((...))......))))))))...............	none	F
>1937		CGATTCGTTCTTAACCTCCC	20	0	0	1	0	0	2	3	2	GGGAGGACGAUGCGGCGAUUCGUUCUUAACCUCCCCAGACGACUCGCCCGA	((((((((((.........))))......))))))................	none	none
>1938		CGCAGTTCTCTGGACCTCCC	20	0	0	0	0	2	1	3	2	GGGAGGACGAUGCGGCGCAGUUCUCUGGACCUCCCCAGACGACUCGCCCGA	............(((.(((((..(((((......)))))..))).))))).	none	none
>1939		CGCCTCGTTCTGCGACTCCC	20	0	0	2	0	0	1	3	2	GGGAGGACGAUGCGGCGCCUCGUUCUGCGACUCCCCAGACGACUCGCCCGA	.............((((..((((.(((........)))))))..))))...	none	C
>1940		CGCCTCTCGTCTGAGCTCCC	20	0	0	0	0	1	2	3	2	GGGAGGACGAUGCGGCGCCUCUCGUCUGAGCUCCCCAGACGACUCGCCCGA	..((((.((......))))))(((((((.......))))))).........	none	none
>1941		CGCCTCTCGTCTGCTCTCCC	20	0	0	2	0	1	0	3	2	GGGAGGACGAUGCGGCGCCUCUCGUCUGCUCUCCCCAGACGACUCGCCCGA	..((((.((......))))))(((((((.......))))))).........	none	none
>1942		CGCCTTTCGTCTGACCTCCC	20	0	0	0	0	1	2	3	2	GGGAGGACGAUGCGGCGCCUUUCGUCUGACCUCCCCAGACGACUCGCCCGA	............(((.((...(((((((.......)))))))...))))).	none	B
>1943		CGCGAATCCTCTGCACTCCC	20	0	0	1	0	1	1	3	3	GGGAGGACGAUGCGGCGCGAAUCCUCUGCACUCCCCAGACGACUCGCCCGA	............(((.((((.((.((((.......)))).)).))))))).	none	B
>1945		CGCTGTCGTCTGTTCGTCCC	20	0	0	0	1	0	2	3	2	GGGAGGACGAUGCGGCGCUGUCGUCUGUUCGUCCCCAGACGACUCGCCCGA	............(((.((.((((((((........))))))))..))))).	I	B
>1946		CGCTTCAACTGGACCTTCCC	20	0	0	0	0	2	1	3	2	GGGAGGACGAUGCGGCGCUUCAACUGGACCUUCCCCAGACGACUCGCCCGA	.............((((..((..((((.......))))..))..))))...	none	C
>1947		CGCTTCGATCTGTTCGTCCC	20	0	0	0	0	2	1	3	2	GGGAGGACGAUGCGGCGCUUCGAUCUGUUCGUCCCCAGACGACUCGCCCGA	.............((((..(((.((((........)))))))..))))...	none	C
>1948		CGCTTCTTCTGGACCCTCCC	20	0	0	0	1	2	0	3	2	GGGAGGACGAUGCGGCGCUUCUUCUGGACCCUCCCCAGACGACUCGCCCGA	.............((((..((.(((((.......))))).))..))))...	none	C
>1949		CGGCTCGTCTGAAACCTCCC	20	0	0	1	0	1	1	3	3	GGGAGGACGAUGCGGCGGCUCGUCUGAAACCUCCCCAGACGACUCGCCCGA	.............((((..(((((((.........)))))))..))))...	none	C
>1950		CGGGTCCTCTTTCTCGTCCC	20	0	0	1	2	0	0	3	2	GGGAGGACGAUGCGGCGGGUCCUCUUUCUCGUCCCCAGACGACUCGCCCGA	..((((((..........))))))....(((((....))))).........	none	none
>1951		CGGTCCTCTGATTCCCTCCC	20	0	0	0	0	2	1	3	2	GGGAGGACGAUGCGGCGGUCCUCUGAUUCCCUCCCCAGACGACUCGCCCGA	.............(((((((.((((..........)))).))).))))...	none	C
>1952		CGGTCCTCTGTTCTCCTCCC	20	0	0	1	1	1	0	3	3	GGGAGGACGAUGCGGCGGUCCUCUGUUCUCCUCCCCAGACGACUCGCCCGA	.............(((((((.((((..........)))).))).))))...	none	C
>1953		CGGTCGACGCTGCGTTGGTC	20	0	0	2	0	1	0	3	2	GGGAGGACGAUGCGGCGGUCGACGCUGCGUUGGUCCAGACGACUCGCCCGA	(((.((((...((.(((.....))).))....))))...((...)))))..	none	none
>1954		CGGTCTTCTGTAACGCTCCC	20	0	0	1	0	0	2	3	2	GGGAGGACGAUGCGGCGGUCUUCUGUAACGCUCCCCAGACGACUCGCCCGA	.............(((((((.((((..........)))).))).))))...	none	C
>1955		CGGTTCCTCTGGTTCGTCCC	20	0	0	0	0	2	1	3	2	GGGAGGACGAUGCGGCGGUUCCUCUGGUUCGUCCCCAGACGACUCGCCCGA	.............((((..((.(((((.......))))).))..))))...	IV	C
>1956		CGTAGTCTCTGCCTGCTCCC	20	0	0	1	1	0	1	3	3	GGGAGGACGAUGCGGCGUAGUCUCUGCCUGCUCCCCAGACGACUCGCCCGA	.............((((.((((((((.........)))).))))))))...	none	C
>1958		CGTCGTCTGTCTTTCCTCCC	20	0	1	0	0	0	2	3	2	GGGAGGACGAUGCGGCGUCGUCUGUCUUUCCUCCCCAGACGACUCGCCCGA	.......((..(((..((((((((...........)))))))).))).)).	none	D
>1959		CGTCTCGTCTTGCCCCTCCC	20	0	1	0	1	1	0	3	3	GGGAGGACGAUGCGGCGUCUCGUCUUGCCCCUCCCCAGACGACUCGCCCGA	.............((((..(((((.((........)))))))..))))...	none	C
>1960		CGTCTCGTCTTTCCCCTCCC	20	0	0	1	0	1	1	3	3	GGGAGGACGAUGCGGCGUCUCGUCUUUCCCCUCCCCAGACGACUCGCCCGA	.............((((..((((((...........))))))..))))...	none	none
>1961		CGTCTCGTTCTACTGTCCCC	20	0	0	1	1	1	0	3	3	GGGAGGACGAUGCGGCGUCUCGUUCUACUGUCCCCCAGACGACUCGCCCGA	.............((((..((((....(((.....)))))))..))))...	none	none
>1962		CGTCTCTTCTGGAACCTCCC	20	0	0	0	2	1	0	3	2	GGGAGGACGAUGCGGCGUCUCUUCUGGAACCUCCCCAGACGACUCGCCCGA	.............((((..((.(((((.......))))).))..))))...	none	C
>1963		CGTGCTCGTCTGCTCCTCCC	20	0	0	2	0	1	0	3	2	GGGAGGACGAUGCGGCGUGCUCGUCUGCUCCUCCCCAGACGACUCGCCCGA	.............((((...(((((((........)))))))..))))...	none	C
>1964		CGTGCTTCTGGCTACTCCCC	20	0	0	0	2	1	0	3	2	GGGAGGACGAUGCGGCGUGCUUCUGGCUACUCCCCCAGACGACUCGCCCGA	(((((.(((......))).))(((((........))))).......)))..	none	none
>1966		CGTGTCGTTCTACTCCTCCC	20	0	0	0	1	0	2	3	2	GGGAGGACGAUGCGGCGUGUCGUUCUACUCCUCCCCAGACGACUCGCCCGA	.............((((.(((((.((..........))))))).))))...	none	C
>1967		CGTTCCTCTGGTTCGTCCC	19	0	0	1	1	0	1	3	3	GGGAGGACGAUGCGGCGUUCCUCUGGUUCGUCCCCAGACGACUCGCCCGA	.............((((.((.(((((.......))))).))..))))...	IV	C
>1968		CGTTCGTCTGTTCTCGTCCC	20	0	0	0	0	1	2	3	2	GGGAGGACGAUGCGGCGUUCGUCUGUUCUCGUCCCCAGACGACUCGCCCGA	.............((((.(((((((..........)))))))..))))...	none	C
>1969		CGTTCGTTCTGTTGCCTCCA	20	0	1	1	0	1	0	3	3	GGGAGGACGAUGCGGCGUUCGUUCUGUUGCCUCCACAGACGACUCGCCCGA	.............((((.((((.((((.......))))))))..))))...	none	none
>1970		CGTTCTTCTGGCTCTCCCAC	20	0	0	0	1	2	0	3	2	GGGAGGACGAUGCGGCGUUCUUCUGGCUCUCCCACCAGACGACUCGCCCGA	.............((((.((.(((((........))))).))..))))...	none	C
>1971		CGTTTCCTATGGTTCGTCCC	20	0	0	0	0	2	1	3	2	GGGAGGACGAUGCGGCGUUUCCUAUGGUUCGUCCCCAGACGACUCGCCCGA	(((((((((......))..)))).....(((((....)))))....)))..	IV	none
>1972		CGTTTCCTCAGGTTCGTCCC	20	0	0	0	1	0	2	3	2	GGGAGGACGAUGCGGCGUUUCCUCAGGUUCGUCCCCAGACGACUCGCCCGA	.((.((((((((.((.....)).))...))))))))...............	IV	F
>1973		CGTTTCCTCTGGATCGTCCC	20	0	0	0	1	0	2	3	2	GGGAGGACGAUGCGGCGUUUCCUCUGGAUCGUCCCCAGACGACUCGCCCGA	.............((((..((.(((((.......))))).))..))))...	IV	C
>1975		CGTTTCCTCTGGTCGTCCC	19	0	0	0	0	1	2	3	2	GGGAGGACGAUGCGGCGUUUCCUCUGGUCGUCCCCAGACGACUCGCCCGA	.............((((..((.(((((......))))).))..))))...	IV	C
>1978		CGTTTCGTCCTGGACCTCCC	20	0	0	0	1	2	0	3	2	GGGAGGACGAUGCGGCGUUUCGUCCUGGACCUCCCCAGACGACUCGCCCGA	.............((((..(((((.(((......))))))))..))))...	none	none
>1979		CTCAGTCGTTCTGCGCTCCC	20	0	0	0	2	0	1	3	2	GGGAGGACGAUGCGGCUCAGUCGUUCUGCGCUCCCCAGACGACUCGCCCGA	............(((...((((((.(((.......)))))))))...))).	none	B
>1980		CTCCCTATTCCTTCCCTCCC	20	0	1	1	0	1	0	3	3	GGGAGGACGAUGCGGCUCCCUAUUCCUUCCCUCCCCAGACGACUCGCCCGA	((((((..((...((...))...))....))))))................	none	none
>1981		CTCGTCTGTTCTTCCCTCCC	20	0	0	1	0	1	1	3	3	GGGAGGACGAUGCGGCUCGUCUGUUCUUCCCUCCCCAGACGACUCGCCCGA	.......((..(((..(((((((............)))))))..))).)).	none	D
>1982		CTGAGTTGTTCTGGCCTCCC	20	0	0	0	0	1	2	3	2	GGGAGGACGAUGCGGCUGAGUUGUUCUGGCCUCCCCAGACGACUCGCCCGA	.............(((.((((.((.((((.....)))))).)))))))...	none	none
>1984		CTGGTCGTCTTGATCGTCCC	20	0	0	1	0	1	1	3	3	GGGAGGACGAUGCGGCUGGUCGUCUUGAUCGUCCCCAGACGACUCGCCCGA	.............(((..((((((.((........))))))))..)))...	none	C
>1985		CTTCTCGTCTGCTGTCTCCC	20	0	0	0	1	1	1	3	3	GGGAGGACGAUGCGGCUUCUCGUCUGCUGUCUCCCCAGACGACUCGCCCGA	.............(((...(((((((.........)))))))...)))...	none	C
>1986		CTTCTCGTCTGTTTCCTCCC	20	0	0	0	0	2	1	3	2	GGGAGGACGAUGCGGCUUCUCGUCUGUUUCCUCCCCAGACGACUCGCCCGA	.............(((...(((((((.........)))))))...)))...	none	C
>1988		CTTGTCGATCTGCTCCCCCC	20	0	0	1	1	1	0	3	3	GGGAGGACGAUGCGGCUUGUCGAUCUGCUCCCCCCCAGACGACUCGCCCGA	.............(((..((((.((((........))))))))..)))...	none	C
>1989		CTTGTCGTCTAGTCCCTCCC	20	0	0	0	1	2	0	3	2	GGGAGGACGAUGCGGCUUGUCGUCUAGUCCCUCCCCAGACGACUCGCCCGA	.............(((..(((((((...........)))))))..)))...	none	C
>1990		CTTGTCGTCTTACTCGTCCC	20	0	0	0	1	1	1	3	3	GGGAGGACGAUGCGGCUUGUCGUCUUACUCGUCCCCAGACGACUCGCCCGA	.............(((..(((((((...........)))))))..)))...	I	C
>1991		CTTGTGGTCTGTTACCTCCC	20	0	0	1	0	1	1	3	3	GGGAGGACGAUGCGGCUUGUGGUCUGUUACCUCCCCAGACGACUCGCCCGA	.............(((..((.(((((.........))))).))..)))...	none	C
>1992		CTTTTCGTCTGTTTCGTCTG	20	0	0	2	1	0	0	3	2	GGGAGGACGAUGCGGCUUUUCGUCUGUUUCGUCUGCAGACGACUCGCCCGA	(((..(((((.........)))))....(((((....)))))....)))..	none	none
>1993		GACAGCGCCTGCAGTACATT	20	0	0	0	0	2	1	3	2	GGGAGGACGAUGCGGGACAGCGCCUGCAGUACAUUCAGACGACUCGCCCGA	............((((..((((.(((.........))).)).))..)))).	none	none
>1995		GACTCGTCTGATCACCTCCC	20	0	0	1	1	0	1	3	3	GGGAGGACGAUGCGGGACUCGUCUGAUCACCUCCCCAGACGACUCGCCCGA	............((((..(((((((..........)))))))....)))).	none	B
>1996		GACTTATGGGGCTCTGTG	18	0	2	1	0	0	0	3	2	GGGAGGACGAUGCGGGACUUAUGGGGCUCUGUGCAGACGACUCGCCCGA	............((((.........((.....))..........)))).	XII	none
>1998		GATTGTATGGGGCTCTGTG	19	0	2	1	0	0	0	3	2	GGGAGGACGAUGCGGGAUUGUAUGGGGCUCUGUGCAGACGACUCGCCCGA	............((((...((.....((.....)).....))...)))).	XII	none
>1999		GCAGTTTCGTCACACCTCCC	20	0	0	2	1	0	0	3	2	GGGAGGACGAUGCGGGCAGUUUCGUCACACCUCCCCAGACGACUCGCCCGA	............(((((((..(((((...........))))))).))))).	none	none
>2000		GCCACTCGTTTGTTCGTCCC	20	0	0	1	1	0	1	3	3	GGGAGGACGAUGCGGGCCACUCGUUUGUUCGUCCCCAGACGACUCGCCCGA	............(((((...((((.((........)).))))...))))).	I	B
>2001		GCCAGCGTTCTGTACTCCC	19	0	0	1	1	1	0	3	3	GGGAGGACGAUGCGGGCCAGCGUUCUGUACUCCCCAGACGACUCGCCCGA	............(((((.(((((.(((.......)))))).)).))))).	none	none
>2002		GCCATTCGTCTCTTCGTCCC	20	0	0	0	2	1	0	3	2	GGGAGGACGAUGCGGGCCAUUCGUCUCUUCGUCCCCAGACGACUCGCCCGA	............(((((...((((((..........))))))...))))).	I	B
>2003		GCCATTCGTCTTTCGTCCC	19	0	0	0	1	2	0	3	2	GGGAGGACGAUGCGGGCCAUUCGUCUUUCGUCCCCAGACGACUCGCCCGA	............(((((...((((((.........))))))...))))).	I	B
>2004		GCCCAGTCGTTCTTCGTCCC	20	0	0	2	1	0	0	3	2	GGGAGGACGAUGCGGGCCCAGUCGUUCUUCGUCCCCAGACGACUCGCCCGA	............(((((..((((((.((........)))))))).))))).	none	B
>2005		GCCCGGTCGTTCTTTGTCCC	20	0	0	0	1	2	0	3	2	GGGAGGACGAUGCGGGCCCGGUCGUUCUUUGUCCCCAGACGACUCGCCCGA	............(((((...(((((.((........)))))))..))))).	none	B
>2006		GCCCGTCCTTTTTCCCTCCC	20	0	0	2	1	0	0	3	2	GGGAGGACGAUGCGGGCCCGUCCUUUUUCCCUCCCCAGACGACUCGCCCGA	............(((((.((((...............))))....))))).	none	none
>2007		GCCCTCGTCTGACTTCTCCC	20	0	0	2	1	0	0	3	2	GGGAGGACGAUGCGGGCCCUCGUCUGACUUCUCCCCAGACGACUCGCCCGA	............(((((..(((((((.........)))))))...))))).	none	B
>2008		GCCCTCTTCTGGTTCGTCCC	20	0	0	1	1	1	0	3	3	GGGAGGACGAUGCGGGCCCUCUUCUGGUUCGUCCCCAGACGACUCGCCCGA	............(((((..((.(((((.......))))).))...))))).	none	B
>2009		GCCCTGTCGTCTGTTCGCCCC	21	0	0	0	0	1	2	3	2	GGGAGGACGAUGCGGGCCCUGUCGUCUGUUCGCCCCCAGACGACUCGCCCGA	............(((((...((((((((........))))))))..))))).	I	B
>2010		GCCCTTCGTCTATTCCTCCC	20	0	0	0	0	1	2	3	2	GGGAGGACGAUGCGGGCCCUUCGUCUAUUCCUCCCCAGACGACUCGCCCGA	............(((((...((((((..........))))))...))))).	none	B
>2011		GCCTATCGTCTTTACGTCCC	20	0	0	1	2	0	0	3	2	GGGAGGACGAUGCGGGCCUAUCGUCUUUACGUCCCCAGACGACUCGCCCGA	............(((((...((((((..........))))))...))))).	none	B
>2012		GCCTCAGTCGTTTCACTCCC	20	0	0	0	2	0	1	3	2	GGGAGGACGAUGCGGGCCUCAGUCGUUUCACUCCCCAGACGACUCGCCCGA	............(((((...((((((............)))))).))))).	none	none
>2014		GCCTCGTCTGTATTGGCCGC	20	0	0	1	1	1	0	3	3	GGGAGGACGAUGCGGGCCUCGUCUGUAUUGGCCGCCAGACGACUCGCCCGA	............(((((.(((((((..........)))))))...))))).	none	B
>2015		GCCTCGTCTGTTGTCCC	17	0	0	1	1	1	0	3	3	GGGAGGACGAUGCGGGCCUCGUCUGUUGUCCCCAGACGACUCGCCCGA	............(((((.(((((((.......)))))))...))))).	none	B
>2016		GCCTCGTCTTTTGTGTCCCC	20	0	0	1	1	0	1	3	3	GGGAGGACGAUGCGGGCCUCGUCUUUUGUGUCCCCCAGACGACUCGCCCGA	............(((((.((((((............))))))...))))).	none	B
>2017		GCCTCTCGTCTACTACTCCC	20	0	0	2	1	0	0	3	2	GGGAGGACGAUGCGGGCCUCUCGUCUACUACUCCCCAGACGACUCGCCCGA	............(((((...((((((..........))))))...))))).	none	B
>2018		GCCTCTCGTCTGTTCCCCCC	20	0	1	1	0	1	0	3	3	GGGAGGACGAUGCGGGCCUCUCGUCUGUUCCCCCCCAGACGACUCGCCCGA	............(((((...(((((((........)))))))...))))).	I	B
>2019		GCCTCTCGTCTGTTGTCCC	19	0	0	1	2	0	0	3	2	GGGAGGACGAUGCGGGCCUCUCGUCUGUUGUCCCCAGACGACUCGCCCGA	............(((((...(((((((.......)))))))...))))).	I	B
>2020		GCCTCTCGTCTTGCGCTCCC	20	0	0	2	0	1	0	3	2	GGGAGGACGAUGCGGGCCUCUCGUCUUGCGCUCCCCAGACGACUCGCCCGA	............(((((...((((((..........))))))...))))).	none	B
>2021		GCCTCTGTCGTGCTTCTCCC	20	0	1	0	0	2	0	3	2	GGGAGGACGAUGCGGGCCUCUGUCGUGCUUCUCCCCAGACGACUCGCCCGA	............(((((....(((((.((.......)))))))..))))).	none	B
>2022		GCCTGCTTCGTCTGTCTCCC	20	0	1	1	1	0	0	3	3	GGGAGGACGAUGCGGGCCUGCUUCGUCUGUCUCCCCAGACGACUCGCCCGA	............(((((.....(((((((......)))))))...))))).	none	B
>2023		GCCTGTACGTCTCTCCTCCC	20	0	0	1	0	2	0	3	2	GGGAGGACGAUGCGGGCCUGUACGUCUCUCCUCCCCAGACGACUCGCCCGA	............(((((..((.(((((.........)))))))..))))).	none	B
>2024		GCCTGTCCTCTGAAGCTCCC	20	0	0	1	1	1	0	3	3	GGGAGGACGAUGCGGGCCUGUCCUCUGAAGCUCCCCAGACGACUCGCCCGA	............(((((..(((.((((........)))).)))..))))).	none	B
>2025		GCCTGTTCTCTGCTCTTCCC	20	0	0	1	0	1	1	3	3	GGGAGGACGAUGCGGGCCUGUUCUCUGCUCUUCCCCAGACGACUCGCCCGA	............(((((..((..((((........))))..))..))))).	none	none
>2026		GCCTGTTTCGTCTTTGTCCT	20	0	0	2	0	1	0	3	2	GGGAGGACGAUGCGGGCCUGUUUCGUCUUUGUCCUCAGACGACUCGCCCGA	............(((((..((..(((((........)))))))..))))).	none	B
>2027		GCCTTCGTCTAGAGCCTCCC	20	0	0	0	1	1	1	3	3	GGGAGGACGAUGCGGGCCUUCGUCUAGAGCCUCCCCAGACGACUCGCCCGA	............(((((..((((((...........))))))...))))).	none	B
>2028		GCCTTCGTCTATTTCGTCCC	20	0	0	0	1	1	1	3	3	GGGAGGACGAUGCGGGCCUUCGUCUAUUUCGUCCCCAGACGACUCGCCCGA	............(((((..((((((...........))))))...))))).	none	B
>2029		GCCTTCTCGTCTGTGTCCC	19	0	0	1	2	0	0	3	2	GGGAGGACGAUGCGGGCCUUCUCGUCUGUGUCCCCAGACGACUCGCCCGA	............(((((....(((((((......)))))))...))))).	I	B
>2030		GCCTTCTCGTCTGTTGCCCC	20	0	0	1	2	0	0	3	2	GGGAGGACGAUGCGGGCCUUCUCGUCUGUUGCCCCCAGACGACUCGCCCGA	............(((((....(((((((.......)))))))...))))).	I	B
>2031		GCCTTCTCGTCTGTTGCCCCCC	22	0	0	1	0	2	0	3	2	GGGAGGACGAUGCGGGCCUUCUCGUCUGUUGCCCCCCCAGACGACUCGCCCGA	............(((((....(((((((.........)))))))...))))).	I	B
>2032		GCCTTCTCGTCTGTTGTACC	20	0	0	1	1	0	1	3	3	GGGAGGACGAUGCGGGCCUUCUCGUCUGUUGUACCCAGACGACUCGCCCGA	............(((((....(((((((.......)))))))...))))).	I	B
>2034		GCCTTCTCGTCTTGCCTCCC	20	0	0	0	0	2	1	3	2	GGGAGGACGAUGCGGGCCUUCUCGUCUUGCCUCCCCAGACGACUCGCCCGA	............(((((....(((((.((......)))))))...))))).	none	B
>2035		GCCTTCTCGTCTTGTCCC	18	0	0	0	2	0	1	3	2	GGGAGGACGAUGCGGGCCUUCUCGUCUUGUCCCCAGACGACUCGCCCGA	............(((((....((((((.......))))))...))))).	I	B
>2036		GCCTTCTCGTCTTTTGTCCC	20	0	0	0	0	2	1	3	2	GGGAGGACGAUGCGGGCCUUCUCGUCUUUUGUCCCCAGACGACUCGCCCGA	............(((((....((((((.........))))))...))))).	I	B
>2038		GCCTTTCGTCATGGCCTCCC	20	0	0	1	0	1	1	3	3	GGGAGGACGAUGCGGGCCUUUCGUCAUGGCCUCCCCAGACGACUCGCCCGA	............(((((...(((((.(((.....))))))))...))))).	none	B
>2039		GCCTTTCGTCCTGACCTCCC	20	0	0	0	0	1	2	3	2	GGGAGGACGAUGCGGGCCUUUCGUCCUGACCUCCCCAGACGACUCGCCCGA	............(((((...(((((.((.......)))))))...))))).	V	B
>2040		GCCTTTCGTCTGCTTCTCCC	20	0	0	1	1	0	1	3	3	GGGAGGACGAUGCGGGCCUUUCGUCUGCUUCUCCCCAGACGACUCGCCCGA	............(((((...(((((((........)))))))...))))).	I	B
>2041		GCCTTTCGTTCTGACCTACC	20	0	0	0	0	1	2	3	2	GGGAGGACGAUGCGGGCCUUUCGUUCUGACCUACCCAGACGACUCGCCCGA	............(((((...((((.(((.......)))))))...))))).	V	B
>2043		GCCTTTCGTTTGTTTGTCCC	20	0	0	0	2	0	1	3	2	GGGAGGACGAUGCGGGCCUUUCGUUUGUUUGUCCCCAGACGACUCGCCCGA	............(((((...((((.((........)).))))...))))).	I	B
>2044		GCCTTTCGTTTTGACCTCCC	20	0	0	0	1	0	2	3	2	GGGAGGACGAUGCGGGCCUUUCGUUUUGACCUCCCCAGACGACUCGCCCGA	............(((((...((((..((.......)).))))...))))).	V	B
>2045		GCCTTTTCGTCTGTTGTCCCCC	22	0	0	0	0	2	1	3	2	GGGAGGACGAUGCGGGCCUUUUCGUCUGUUGUCCCCCCAGACGACUCGCCCGA	............(((((....(((((((.........)))))))...))))).	I	B
>2046		GCCTTTTCGTTCTGACCTCCC	21	0	0	0	0	1	2	3	2	GGGAGGACGAUGCGGGCCUUUUCGUUCUGACCUCCCCAGACGACUCGCCCGA	............(((((....((((.(((.......)))))))...))))).	V	B
>2047		GCCTTTTGTTCTGACCTCCC	20	0	0	0	1	1	1	3	3	GGGAGGACGAUGCGGGCCUUUUGUUCUGACCUCCCCAGACGACUCGCCCGA	............(((((.....((.(((.......))))).....))))).	V	none
>2048		GCGACGCTCTGTCTCTTCCC	20	0	0	0	1	0	2	3	2	GGGAGGACGAUGCGGGCGACGCUCUGUCUCUUCCCCAGACGACUCGCCCGA	............(((((((((.((((.........))))))..))))))).	none	B
>2049		GCGATTCCTCTGTCCCTCCC	20	0	0	1	0	2	0	3	2	GGGAGGACGAUGCGGGCGAUUCCUCUGUCCCUCCCCAGACGACUCGCCCGA	............(((((((.((.((((........)))).)).))))))).	none	B
>2050		GCGCTCCTCTGCTTCTTCCC	20	0	0	1	0	0	2	3	2	GGGAGGACGAUGCGGGCGCUCCUCUGCUUCUUCCCCAGACGACUCGCCCGA	............((((((.((.((((.........)))).))..)))))).	none	B
>2051		GCGGCTCTCTGTTTCGTCCC	20	0	0	1	1	0	1	3	3	GGGAGGACGAUGCGGGCGGCUCUCUGUUUCGUCCCCAGACGACUCGCCCGA	............((((((..((((((.........)))).))..)))))).	none	B
>2052		GCGGTTTTGGGGGGACTGTG	20	0	0	2	0	1	0	3	2	GGGAGGACGAUGCGGGCGGUUUUGGGGGGACUGUGCAGACGACUCGCCCGA	............((((((((..((...........))....)).)))))).	none	none
>2053		GCGTATCCTCTGCAACTCCC	20	0	0	1	0	2	0	3	2	GGGAGGACGAUGCGGGCGUAUCCUCUGCAACUCCCCAGACGACUCGCCCGA	............((((((..((.((((........)))).))..)))))).	none	B
>2054		GCGTCTCGTTTTCCACTCCC	20	0	0	0	1	1	1	3	3	GGGAGGACGAUGCGGGCGUCUCGUUUUCCACUCCCCAGACGACUCGCCCGA	............((((((..((((..............))))..)))))).	none	none
>2055		GCGTCTTACGTCTTTGTCCC	20	0	0	1	2	0	0	3	2	GGGAGGACGAUGCGGGCGUCUUACGUCUUUGUCCCCAGACGACUCGCCCGA	............((((((.....(((((........)))))...)))))).	none	none
>2056		GCGTTATCGTCTCACGTCCC	20	0	0	1	0	1	1	3	3	GGGAGGACGAUGCGGGCGUUAUCGUCUCACGUCCCCAGACGACUCGCCCGA	............((((((...((((((.........))))))..)))))).	none	B
>2057		GCGTTCGCTGTTTCCATCCC	20	0	0	1	1	0	1	3	3	GGGAGGACGAUGCGGGCGUUCGCUGUUUCCAUCCCCAGACGACUCGCCCGA	............((((((.((((((..........))).)))..)))))).	none	B
>2058		GCGTTCTCGTCGATTGTCCCC	21	0	0	0	2	1	0	3	2	GGGAGGACGAUGCGGGCGUUCUCGUCGAUUGUCCCCCAGACGACUCGCCCGA	............((((((...(((((............)))))..)))))).	none	none
>2059		GCGTTTACTCTGTTCGTCCC	20	0	0	0	1	2	0	3	2	GGGAGGACGAUGCGGGCGUUUACUCUGUUCGUCCCCAGACGACUCGCCCGA	............((((((.....((((........)))).....)))))).	IV	none
>2060		GCGTTTCCTCTGTTCCC	17	0	0	0	1	1	1	3	3	GGGAGGACGAUGCGGGCGUUUCCUCUGUUCCCCAGACGACUCGCCCGA	............((((((..((.((((.....)))).))..)))))).	none	B
>2061		GCGTTTCCTCTGTTCGTACC	20	0	0	0	1	2	0	3	2	GGGAGGACGAUGCGGGCGUUUCCUCUGUUCGUACCCAGACGACUCGCCCGA	............((((((..((.((((........)))).))..)))))).	IV	B
>2062		GCGTTTCCTCTGTTCGTCAC	20	0	0	0	1	0	2	3	2	GGGAGGACGAUGCGGGCGUUUCCUCUGUUCGUCACCAGACGACUCGCCCGA	............((((((..((.((((........)))).))..)))))).	IV	B
>2063		GCGTTTCCTCTGTTCGTCCA	20	0	0	1	0	1	1	3	3	GGGAGGACGAUGCGGGCGUUUCCUCUGUUCGUCCACAGACGACUCGCCCGA	............((((((..((.(((((......))))).))..)))))).	IV	B
>2065		GCGTTTCCTTTGTTCGTCCC	20	0	0	1	0	2	0	3	2	GGGAGGACGAUGCGGGCGUUUCCUUUGUUCGUCCCCAGACGACUCGCCCGA	............((((((..........(((((....)))))..)))))).	IV	none
>2066		GCGTTTCGTTTTCTCGTCCC	20	0	0	0	1	1	1	3	3	GGGAGGACGAUGCGGGCGUUUCGUUUUCUCGUCCCCAGACGACUCGCCCGA	............((((((..((((..............))))..)))))).	none	none
>2067		GCGTTTCTCTGTTCGTCCC	19	0	0	0	0	1	2	3	2	GGGAGGACGAUGCGGGCGUUUCUCUGUUCGUCCCCAGACGACUCGCCCGA	............((((((..((((((........)))).))..)))))).	IV	B
>2068		GCGTTTCTGTTCGTCCC	17	0	0	0	0	2	1	3	2	GGGAGGACGAUGCGGGCGUUUCUGUUCGUCCCCAGACGACUCGCCCGA	............((((((.......(((((....)))))..)))))).	none	none
>2069		GCTATTCGTTCTTGCGTCCC	20	0	0	2	0	0	1	3	2	GGGAGGACGAUGCGGGCUAUUCGUUCUUGCGUCCCCAGACGACUCGCCCGA	............(((((...(((.((.((......)))))))...))))).	none	B
>2070		GCTATTGCGTCTGTTGTCCC	20	0	1	1	0	0	1	3	3	GGGAGGACGAUGCGGGCUAUUGCGUCUGUUGUCCCCAGACGACUCGCCCGA	............(((((.....((((((.......))))))....))))).	none	B
>2072		GCTCCTGTCGTCATTCTCCC	20	0	0	2	1	0	0	3	2	GGGAGGACGAUGCGGGCUCCUGUCGUCAUUCUCCCCAGACGACUCGCCCGA	............(((((....((((((..........))))))..))))).	none	B
>2073		GCTCGTCGTTTTATCGTCCC	20	0	1	0	0	2	0	3	2	GGGAGGACGAUGCGGGCUCGUCGUUUUAUCGUCCCCAGACGACUCGCCCGA	............((((((((((...............)))))...))))).	none	none
>2074		GCTGTAGTCTCTGCGCTCCC	20	0	0	0	1	0	2	3	2	GGGAGGACGAUGCGGGCUGUAGUCUCUGCGCUCCCCAGACGACUCGCCCGA	............(((((...((((((((.......)))).)))).))))).	none	B
>2075		GCTTGTCTCCTGTTCGTCCC	20	0	0	0	2	0	1	3	2	GGGAGGACGAUGCGGGCUUGUCUCCUGUUCGUCCCCAGACGACUCGCCCGA	............(((((..(((..(((........)))..)))..))))).	I	none
>2077		GCTTGTTCTCTGTTCGTCCC	20	0	0	1	0	2	0	3	2	GGGAGGACGAUGCGGGCUUGUUCUCUGUUCGUCCCCAGACGACUCGCCCGA	............(((((..((..((((........))))..))..))))).	I	none
>2078		GCTTGTTTTCTGTTCGTCCC	20	0	0	0	2	0	1	3	2	GGGAGGACGAUGCGGGCUUGUUUUCUGUUCGUCCCCAGACGACUCGCCCGA	............(((((..((..((((........))))..))..))))).	I	none
>2079		GCTTTCCTCTGTACCCTCCC	20	0	0	0	1	2	0	3	2	GGGAGGACGAUGCGGGCUUUCCUCUGUACCCUCCCCAGACGACUCGCCCGA	............(((((..((.((((.........)))).))...))))).	none	B
>2080		GCTTTTCGACTGACGCTCCC	20	0	0	0	0	1	2	3	2	GGGAGGACGAUGCGGGCUUUUCGACUGACGCUCCCCAGACGACUCGCCCGA	............(((((...(((.(((........))).)))...))))).	none	B
>2081		GCTTTTCGTCTTTGCGTCCC	20	0	0	0	1	0	2	3	2	GGGAGGACGAUGCGGGCUUUUCGUCUUUGCGUCCCCAGACGACUCGCCCGA	............(((((...((((((..........))))))...))))).	none	B
>2083		GGGGTTTTCCCGTGCCC	17	0	1	2	0	0	0	3	2	GGGAGGACGAUGCGGGGGGUUUUCCCGUGCCCCAGACGACUCGCCCGA	(((((..((.((.((((((....)))...)))))..)).))).))...	none	H
[truncated: 313 more rows]
